# Supplementary material for: Transcriptomic and epigenetic dissection of spinal ependymoma (SP-EPN) identifies clinically relevant subtypes enriched for tumors with and without NF2 mutation
Source: Acta Neuropathol. 2024 Jan 24;147(1):22. doi: 10.1007/s00401-023-02668-9 (PMC10808175; doi:10.1007/s00401-023-02668-9)
Supplement: Supplementary file 2 — Supplementary file2 (XLSX 9549 KB) [file 401_2023_2668_MOESM2_ESM.xlsx]

## Sheet: Suppl_Table_1_Sample_overvi
SP-EPN ID	Sentrix_ID	Sex	Age (years)	NF2 status	MGMT_promoter	22q loss	array_type	material_type	Localization	DNA seq	RNA seq	Histology	Score_mnp_v12.5
SP-EPN 1	201959750049_R06C01	female	15.1	NF2-related schwannomatosis	unmethylated	heterozygous 22q loss	EPIC	FFPE	Medulla oblongata	#N/A	#N/A	EPN CNS WHO grade 2	0.999865
SP-EPN 2	204339300069_R01C01	female	8.30137	NF2-related schwannomatosis	unmethylated	heterozygous 22q loss	EPIC	FFPE	C5	Panel	yes	EPN CNS WHO grade 2	0.999999
SP-EPN 3	200722330045_R08C01	female	11.39	NF2-related schwannomatosis	unmethylated	heterozygous 22q loss	EPIC	FFPE	Th12-LWK1	Panel	#N/A	EPN CNS WHO grade 2	0.999998
SP-EPN 4	9305651003_R01C02	male	11.81	NF2-related schwannomatosis	methylated	heterozygous 22q loss with focal homozygous NF2 loss	450k	FFPE	Th10-12	#N/A	#N/A	EPN CNS WHO grade 2	0.93396
SP-EPN 5	202073220095_R05C01	male	20.71	#N/A	unmethylated	heterozygous 22q loss	EPIC	FFPE	Medulla oblongata	#N/A	#N/A	EPN CNS WHO grade 2	0.999998
SP-EPN 6	204894630043_R03C01	male	16	mutation in tumor	unmethylated	heterozygous 22q loss	EPIC	FFPE	C6-Th1	Panel	#N/A	EPN CNS WHO grade 2	0.999993
SP-EPN 7	201465970011_R01C01	male	17.76	no mutation detected	unmethylated	heterozygous 22q loss	EPIC	FFPE	Th8-LWK1	Panel	yes	EPN CNS WHO grade 2	0.999998
SP-EPN 8	204894630043_R02C01	male	17.4877	no mutation detected	unmethylated	heterozygous 22q loss	EPIC	FFPE	C3-6	Panel, WES	#N/A	EPN CNS WHO grade 2	0.999722
SP-EPN 10	204860670033_R01C01	male	12	no mutation detected	unmethylated	heterozygous 22q loss	EPIC	FFPE	C4-5	Panel	#N/A	EPN CNS WHO grade 2	0.934788
SP-EPN 12	203998240167_R08C01	male	15	NF2-related schwannomatosis	unmethylated	homozygous 22q loss	EPIC	FFPE	#N/A	Panel, WES	#N/A	EPN CNS WHO grade 2	0.999999
SP-EPN 14	201959750104_R01C01	male	13.7452	#N/A	unmethylated	heterozygous 22q loss	EPIC	FFPE	C2-5	#N/A	#N/A	EPN CNS WHO grade 2	0.999985
SP-EPN 15	202232290213_R04C01	female	37.5699	no mutation detected	unmethylated	heterozygous 22q loss	EPIC	FFPE	Th4-5	Panel	#N/A	EPN CNS WHO grade 2	0.998341
SP-EPN 16	202232290213_R08C01	female	45.7973	mutation in tumor	unmethylated	heterozygous 22q loss	EPIC	FFPE	C1	Panel, WES	yes	EPN CNS WHO grade 2	0.999986
SP-EPN 18	204894630064_R06C01	female	40.2932	no mutation detected	unmethylated	heterozygous 22q loss	EPIC	FFPE	C2-3	Panel, WES	yes	EPN CNS WHO grade 2	0.999991
SP-EPN 19	204229190153_R08C01	male	38.0712	NF2-related schwannomatosis	unmethylated	heterozygous 22q loss	EPIC	FFPE	C	#N/A	#N/A	EPN CNS WHO grade 2	0.996442
SP-EPN 21	204894630064_R05C01	female	50.7068	mutation in tumor	unmethylated	heterozygous 22q loss	EPIC	FFPE	C7	Panel	#N/A	EPN CNS WHO grade 2	0.999977
SP-EPN 22	202277800067_R08C01	male	20	#N/A	unmethylated	heterozygous 22q loss	EPIC	FFPE	Medulla oblongata	#N/A	#N/A	EPN CNS WHO grade 2	0.999996
SP-EPN 23	204798720010_R05C01	male	35	no mutation detected	unmethylated	heterozygous 22q loss	EPIC	FFPE	C4-5	Panel, WES	yes	EPN CNS WHO grade 2	0.999975
SP-EPN 24	204798720010_R03C01	male	54	no mutation detected	unmethylated	heterozygous 22q loss	EPIC	FFPE	C3-6	Panel, WES	yes	EPN CNS WHO grade 2	0.999812
SP-EPN 25	204798720010_R08C01	male	61	mutation in tumor	unmethylated	heterozygous 22q loss	EPIC	FFPE	C1-2	Panel	yes	EPN CNS WHO grade 2	0.999415
SP-EPN 26	204860510070_R02C01	female	44	no mutation detected	unmethylated	heterozygous 22q loss	EPIC	FFPE	C6-7	Panel	yes	EPN CNS WHO grade 2	0.999875
SP-EPN 27	204860510070_R05C01	female	47	mutation in tumor	methylated	heterozygous 22q loss	EPIC	FFPE	Th10-11	Panel, WES	yes	EPN CNS WHO grade 2	0.999995
SP-EPN 28	204860510070_R06C01	female	52	mutation in tumor	unmethylated	heterozygous 22q loss	EPIC	FFPE	C5-6	Panel	yes	EPN CNS WHO grade 2	0.999988
SP-EPN 29	204798720010_R06C01	male	59	no mutation detected	unmethylated	heterozygous 22q loss	EPIC	FFPE	C6-Th1	Panel	yes	EPN CNS WHO grade 2	0.999999
SP-EPN 30	204798720010_R07C01	female	36	no mutation detected	unmethylated	heterozygous 22q loss	EPIC	FFPE	C1	Panel, WES	yes	EPN CNS WHO grade 2	0.999957
SP-EPN 31	204081740052_R07C01	male	36.0603	no mutation detected	unmethylated	heterozygous 22q loss	EPIC	FFPE	Th12	Panel	#N/A	EPN CNS WHO grade 2	0.983315
SP-EPN 32	204339300017_R05C01	female	12.6493	no mutation detected	unmethylated	heterozygous 22q loss	EPIC	FFPE	C3-6	Panel, WES	#N/A	EPN CNS WHO grade 2	0.997155
SP-EPN 33	204792170076_R02C01	male	66	mutation in tumor	unmethylated	heterozygous 22q loss	EPIC	FFPE	C2	Panel	yes	EPN CNS WHO grade 2	0.999755
SP-EPN 34	204860510070_R03C01	female	41.3315	NF2-related schwannomatosis	unmethylated	heterozygous 22q loss	EPIC	FFPE	C4-7	Panel, WES	yes	EPN CNS WHO grade 2	0.999732
SP-EPN 35	204361720098_R02C01	female	74.0658	no mutation detected	methylated	heterozygous 22q loss	EPIC	FFPE	C7-8	Panel, WES	yes	EPN CNS WHO grade 2	0.999949
SP-EPN 36	204086170054_R07C01	male	10.9589	NF2-related schwannomatosis	unmethylated	heterozygous 22q loss	EPIC	FFPE	Medulla oblongata - C5	Panel, WES	#N/A	EPN CNS WHO grade 2	0.999995
SP-EPN 37	202775280113_R02C01	male	28.9068	NF2-related schwannomatosis	unmethylated	heterozygous 22q loss	EPIC	FFPE	Th6-8	Panel, WES	#N/A	EPN CNS WHO grade 2	0.996028
SP-EPN 38	204674430055_R03C01	female	76.2	mutation in tumor	unmethylated	heterozygous 22q loss	EPIC	FFPE	LWK1	Panel	#N/A	EPN CNS WHO grade 2	0.999891
SP-EPN 39	204339300090_R05C01	male	34	no mutation detected	unmethylated	heterozygous 22q loss	EPIC	FFPE	C6-7	Panel	#N/A	#N/A	0.999512
SP-EPN 40	203930200074_R02C01	male	37	no mutation detected	unmethylated	heterozygous 22q loss	EPIC	FFPE	Th8	Panel, WES	#N/A	#N/A	0.999997
SP-EPN 41	204316900159_R02C01	male	33.3041	NF2-related schwannomatosis	unmethylated	heterozygous 22q loss	EPIC	FFPE	C3-4	Panel	#N/A	EPN CNS WHO grade 2	0.999971
SP-EPN 42	204316900159_R01C01	female	32.0356	NF2-related schwannomatosis	unmethylated	heterozygous 22q loss	EPIC	FFPE	#N/A	#N/A	#N/A	EPN CNS WHO grade 2	0.999956
SP-EPN 43	204808700065_R04C01	male	34.5	#N/A	unmethylated	heterozygous 22q loss	EPIC	FFPE	C1-2	#N/A	#N/A	EPN CNS WHO grade 2	0.999931
SP-EPN 44	3999308200_R02C01	male	35	no mutation detected	unmethylated	heterozygous 22q loss	450k	FFPE	Th10-12	Panel	#N/A	EPN CNS WHO grade 2	0.99682
SP-EPN 45	200397860069_R04C02	male	38	no mutation detected	unmethylated	no	450k	FFPE	C2-5	Panel	#N/A	EPN CNS WHO grade 2	0.994369
SP-EPN 46	201465830016_R07C01	male	38	mutation in tumor	unmethylated	heterozygous 22q loss	EPIC	FFPE	C4-5	Panel	#N/A	EPN CNS WHO grade 2	0.999997
SP-EPN 47	201490020212_R04C01	male	24	#N/A	unmethylated	heterozygous 22q loss	EPIC	FFPE	C7	#N/A	#N/A	EPN CNS WHO grade 2	0.999991
SP-EPN 48	201533490041_R02C01	male	31	no mutation detected	unmethylated	heterozygous 22q loss	EPIC	FFPE	C4-5	Panel	#N/A	EPN CNS WHO grade 2	0.999947
SP-EPN 49	202081130103_R01C01	female	41	no mutation detected	unmethylated	heterozygous 22q loss	EPIC	FFPE	Th1	Panel	#N/A	EPN CNS WHO grade 2	0.999992
SP-EPN 50	202093110013_R08C01	female	40	no mutation detected	unmethylated	heterozygous 22q loss	EPIC	FFPE	Th2	Panel	#N/A	Subependymoma CNS WHO grade 1	0.999986
SP-EPN 51	202764140170_R01C01	male	40	no mutation detected	unmethylated	heterozygous 22q loss	EPIC	FFPE	C4	Panel	#N/A	EPN CNS WHO grade 2	0.999994
SP-EPN 52	203253040010_R08C01	male	45	no mutation detected	methylated	heterozygous 22q loss	EPIC	Cryo	C5-6	Panel, WES	#N/A	EPN CNS WHO grade 2	0.999966
SP-EPN 54	203923030158_R03C01	female	50	no mutation detected	methylated	heterozygous 22q loss	EPIC	FFPE	C7-Th1	Panel	#N/A	EPN CNS WHO grade 2	0.999997
SP-EPN 55	204787070004_R06C01	male	45	no mutation detected	unmethylated	heterozygous 22q loss	EPIC	FFPE	C6-7	Panel	#N/A	EPN CNS WHO grade 2	0.999997
SP-EPN 56	9611519086_R01C01	male	65	#N/A	methylated	heterozygous 22q loss	450k	Cryo	#N/A	#N/A	#N/A	EPN CNS WHO grade 2	0.999999
SP-EPN 57	9611518029_R02C01	male	68	#N/A	methylated	heterozygous 22q loss	450k	Cryo	#N/A	#N/A	#N/A	EPN CNS WHO grade 2	0.999979
SP-EPN 58	9611519086_R04C01	female	76	#N/A	unmethylated	heterozygous 22q loss	450k	Cryo	#N/A	#N/A	#N/A	EPN CNS WHO grade 2	1
SP-EPN 59	9406922007_R02C01	male	57	#N/A	unmethylated	heterozygous 22q loss	450k	Cryo	#N/A	#N/A	#N/A	EPN CNS WHO grade 2	0.999996
SP-EPN 60	9611519086_R05C01	female	61	#N/A	unmethylated	heterozygous 22q loss	450k	Cryo	#N/A	#N/A	#N/A	EPN CNS WHO grade 2	1
SP-EPN 61	9611519086_R05C02	female	68	#N/A	unmethylated	heterozygous 22q loss	450k	Cryo	#N/A	#N/A	#N/A	EPN CNS WHO grade 2	0.999986
SP-EPN 62	100973330057_R02C01	female	36	#N/A	unmethylated	heterozygous 22q loss	450k	Cryo	#N/A	#N/A	#N/A	EPN CNS WHO grade 2	0.999994
SP-EPN 64	100973330057_R02C02	female	59	#N/A	unmethylated	heterozygous 22q loss	450k	Cryo	#N/A	#N/A	#N/A	EPN CNS WHO grade 2	0.999999
SP-EPN 65	3999078138_R02C01	female	11	NF2-related schwannomatosis	unmethylated	heterozygous 22q loss	450k	Cryo	#N/A	#N/A	#N/A	EPN CNS WHO grade 2	0.999988
SP-EPN 67	203045470175_R04C01	female	39	no mutation detected	unmethylated	heterozygous 22q loss	EPIC	Cryo	C3-6	Panel, WES	#N/A	EPN CNS WHO grade 2	0.999999
SP-EPN 68	203045470013_R08C01	female	63	mutation in tumor	methylated	heterozygous 22q loss	EPIC	Cryo	Th10-11	Panel	#N/A	EPN CNS WHO grade 2	1
SP-EPN 69	203253040191_R06C01	male	35	mutation in tumor	methylated	heterozygous 22q loss	EPIC	Cryo	Th7-8	Panel	#N/A	EPN CNS WHO grade 2	0.999999
SP-EPN 70	203751390002_R01C01	male	54	no mutation detected	unmethylated	heterozygous 22q loss	EPIC	Cryo	#N/A	Panel, WES	#N/A	EPN CNS WHO grade 2	0.999996
SP-EPN 71	204568250022_R01C01	male	38	no mutation detected	unmethylated	heterozygous 22q loss	EPIC	Cryo	C6-7	Panel, WES	#N/A	EPN CNS WHO grade 2	0.999926
SP-EPN 72	203927450021_R03C01	female	58	#N/A	unmethylated	heterozygous 22q loss	EPIC	FFPE	#N/A	#N/A	#N/A	#N/A	0.999993
SP-EPN 73	203927450021_R06C01	male	59	#N/A	unmethylated	heterozygous 22q loss	EPIC	FFPE	LWK1-2	#N/A	#N/A	EPN CNS WHO grade 2	0.9999
SP-EPN 74	203927450029_R01C01	male	43	#N/A	methylated	heterozygous 22q loss	EPIC	FFPE	C3-5	#N/A	#N/A	EPN CNS WHO grade 2	0.999911
SP-EPN 76	204234660050_R03C01	female	29	#N/A	unmethylated	heterozygous 22q loss	EPIC	FFPE	Th4-7	#N/A	#N/A	Low-grade glioma	0.999999
SP-EPN 77	204425710144_R02C01	male	61	#N/A	unmethylated	heterozygous 22q loss	EPIC	FFPE	#N/A	#N/A	#N/A	EPN CNS WHO grade 2	0.999972
SP-EPN 79	202905570034_R05C01	male	36.3726	no mutation detected	unmethylated	heterozygous 22q loss	EPIC	FFPE	C	Panel, WES	yes	EPN NOS	0.999998
SP-EPN 80	204081740083_R02C01	male	26.7918	mutation in tumor	unmethylated	heterozygous 22q loss	EPIC	FFPE	Th4-6	Panel	#N/A	EPN CNS WHO grade 3	0.999915
SP-EPN 81	204229190128_R07C01	male	13.2274	NF2-related schwannomatosis	unmethylated	heterozygous 22q loss	EPIC	FFPE	C1-Th2	Panel, WES	#N/A	EPN CNS WHO grade 2	0.998255
SP-EPN 82	9305216209_R05C02	female	39	#N/A	methylated	heterozygous 22q loss	450k	FFPE	LWK1	#N/A	#N/A	EPN CNS WHO grade 2	0.999913
SP-EPN 83	9379086132_R06C01	male	48	#N/A	unmethylated	heterozygous 22q loss	450k	FFPE	C6-Th2	#N/A	#N/A	EPN CNS WHO grade 2	0.999985
SP-EPN 84	9406922161_R05C01	male	29	#N/A	unmethylated	heterozygous 22q loss	450k	FFPE	C4-5	#N/A	#N/A	EPN CNS WHO grade 2	0.999998
SP-EPN 85	9407201027_R02C01	male	54	#N/A	unmethylated	heterozygous 22q loss	450k	FFPE	Th1-2	#N/A	#N/A	EPN CNS WHO grade 2	0.999999
SP-EPN 86	9407201027_R03C01	male	29	#N/A	unmethylated	heterozygous 22q loss	450k	FFPE	C3-5	#N/A	#N/A	EPN CNS WHO grade 2	0.999565
SP-EPN 87	9407201027_R05C01	male	20	#N/A	unmethylated	heterozygous 22q loss	450k	FFPE	C7-Th1	#N/A	#N/A	EPN CNS WHO grade 2	0.999995
SP-EPN 88	9407201028_R06C02	male	34	#N/A	unmethylated	heterozygous 22q loss	450k	FFPE	C7	#N/A	#N/A	EPN CNS WHO grade 2	0.999917
SP-EPN 89	9407201029_R06C01	male	49	#N/A	methylated	heterozygous 22q loss	450k	FFPE	Th1-4	#N/A	#N/A	EPN CNS WHO grade 2	0.999998
SP-EPN 90	9420867087_R04C02	female	37	#N/A	methylated	heterozygous 22q loss	450k	FFPE	C2-7	#N/A	#N/A	EPN CNS WHO grade 2	0.999101
SP-EPN 91	9420867124_R04C02	female	11	#N/A	unmethylated	heterozygous 22q loss	450k	Cryo	#N/A	#N/A	#N/A	EPN CNS WHO grade 2	0.99917
SP-EPN 92	9422491130_R02C02	female	47	#N/A	methylated	heterozygous 22q loss	450k	FFPE	Th1-2	#N/A	#N/A	EPN CNS WHO grade 2	0.999999
SP-EPN 93	9422491130_R03C02	male	43	#N/A	unmethylated	heterozygous 22q loss	450k	FFPE	C	#N/A	#N/A	EPN CNS WHO grade 2	0.999674
SP-EPN 94	9422491130_R06C02	male	55	#N/A	unmethylated	no	450k	FFPE	C2-5	#N/A	#N/A	EPN CNS WHO grade 2	0.999924
SP-EPN 95	9422493152_R02C01	female	43	#N/A	methylated	heterozygous 22q loss	450k	Cryo	#N/A	#N/A	#N/A	EPN CNS WHO grade 3	0.999958
SP-EPN 96	9422493152_R03C01	female	55	#N/A	methylated	heterozygous 22q loss	450k	Cryo	#N/A	#N/A	#N/A	EPN CNS WHO grade 2	0.999998
SP-EPN 97	9422493152_R04C01	female	33	#N/A	unmethylated	heterozygous 22q loss	450k	Cryo	#N/A	#N/A	#N/A	EPN CNS WHO grade 2	1
SP-EPN 98	9426020065_R03C02	male	41	#N/A	methylated	heterozygous 22q loss	450k	Cryo	#N/A	#N/A	#N/A	EPN CNS WHO grade 2	0.999969
SP-EPN 100	9426020065_R05C02	male	42	#N/A	unmethylated	heterozygous 22q loss	450k	Cryo	#N/A	#N/A	#N/A	EPN CNS WHO grade 2	0.999891
SP-EPN 101	9426020065_R06C02	female	41	#N/A	unmethylated	heterozygous 22q loss	450k	Cryo	#N/A	#N/A	#N/A	EPN CNS WHO grade 2	0.999999
SP-EPN 102	9533774041_R05C01	male	70	#N/A	methylated	heterozygous 22q loss	450k	FFPE	Th8	#N/A	#N/A	EPN CNS WHO grade 2	0.999997
SP-EPN 103	9533774097_R01C02	female	51	#N/A	methylated	heterozygous 22q loss	450k	FFPE	Medulla oblongata - C	#N/A	#N/A	EPN CNS WHO grade 2	0.999974
SP-EPN 104	9647455233_R02C01	male	67	#N/A	unmethylated	heterozygous 22q loss	450k	FFPE	Th10-LWK1	#N/A	#N/A	EPN CNS WHO grade 2	0.993992
SP-EPN 105	9855358001_R02C01	female	57	#N/A	unmethylated	heterozygous 22q loss	450k	FFPE	#N/A	#N/A	#N/A	EPN CNS WHO grade 2	0.999998
SP-EPN 106	9855358001_R05C01	male	58	#N/A	methylated	heterozygous 22q loss	450k	FFPE	Medulla oblongata - C2	#N/A	#N/A	EPN CNS WHO grade 2	0.999999
SP-EPN 107	9969477017_R02C01	male	74	#N/A	methylated	heterozygous 22q loss	450k	FFPE	Th9	#N/A	#N/A	EPN CNS WHO grade 2	0.999999
SP-EPN 108	9969477079_R05C01	male	66	#N/A	unmethylated	heterozygous 22q loss	450k	FFPE	Th11	#N/A	#N/A	EPN CNS WHO grade 2	0.99114
SP-EPN 109	3998909182_R02C01	female	46	no mutation detected	unmethylated	heterozygous 22q loss	450k	FFPE	#N/A	Panel	#N/A	EPN CNS WHO grade 2	0.999852
SP-EPN 110	3999875076_R05C01	female	53	#N/A	methylated	heterozygous 22q loss	450k	FFPE	#N/A	#N/A	#N/A	EPN CNS WHO grade 2	0.999772
SP-EPN 111	9878827227_R06C01	female	29	NF2-related schwannomatosis	unmethylated	heterozygous 22q loss	450k	FFPE	Conus	#N/A	#N/A	EPN CNS WHO grade 2	0.999998
SP-EPN 112	9878827227_R02C02	male	30	#N/A	unmethylated	heterozygous 22q loss	450k	FFPE	#N/A	#N/A	#N/A	EPN CNS WHO grade 2	0.999993
SP-EPN 113	9878827227_R05C01	female	31	#N/A	unmethylated	heterozygous 22q loss	450k	FFPE	C7-Th2	#N/A	#N/A	EPN CNS WHO grade 2	0.999963
SP-EPN 114	200360420062_R04C01	male	58	#N/A	unmethylated	heterozygous 22q loss	450k	FFPE	#N/A	#N/A	#N/A	EPN CNS WHO grade 2	0.999796
SP-EPN 115	3998920103_R02C01	female	#N/A	#N/A	unmethylated	heterozygous 22q loss	450k	FFPE	#N/A	#N/A	#N/A	EPN CNS WHO grade 2	0.999989
SP-EPN 116	3998920103_R03C01	male	#N/A	#N/A	unmethylated	heterozygous 22q loss	450k	FFPE	#N/A	#N/A	#N/A	EPN CNS WHO grade 2	0.999994
SP-EPN 117	3998920103_R04C02	male	#N/A	#N/A	unmethylated	heterozygous 22q loss	450k	FFPE	#N/A	#N/A	#N/A	EPN CNS WHO grade 2	0.999992
SP-EPN 118	3998920103_R05C02	female	#N/A	#N/A	unmethylated	heterozygous 22q loss	450k	FFPE	#N/A	#N/A	#N/A	EPN CNS WHO grade 2	0.999997
SP-EPN 119	3998998189_R02C02	male	#N/A	#N/A	methylated	heterozygous 22q loss	450k	FFPE	#N/A	#N/A	#N/A	EPN CNS WHO grade 2	0.999907
SP-EPN 120	3998998189_R04C02	male	#N/A	#N/A	methylated	heterozygous 22q loss	450k	FFPE	#N/A	#N/A	#N/A	EPN CNS WHO grade 2	0.999996
SP-EPN 121	3998998189_R05C02	male	#N/A	#N/A	methylated	heterozygous 22q loss	450k	FFPE	#N/A	#N/A	#N/A	EPN CNS WHO grade 2	0.921652
SP-EPN 122	3999095046_R01C01	female	#N/A	#N/A	unmethylated	heterozygous 22q loss	450k	Cryo	#N/A	#N/A	#N/A	EPN CNS WHO grade 2	0.999999
SP-EPN 124	3999095046_R04C02	female	#N/A	#N/A	unmethylated	heterozygous 22q loss	450k	Cryo	#N/A	#N/A	#N/A	EPN CNS WHO grade 2	1
SP-EPN 125	3999095046_R05C02	female	#N/A	#N/A	unmethylated	heterozygous 22q loss	450k	Cryo	#N/A	#N/A	#N/A	EPN CNS WHO grade 2	1
SP-EPN 126	3999095049_R01C02	female	#N/A	#N/A	unmethylated	heterozygous 22q loss	450k	Cryo	#N/A	#N/A	#N/A	EPN CNS WHO grade 2	0.999998
SP-EPN 128	3999095049_R05C02	female	#N/A	#N/A	unmethylated	heterozygous 22q loss	450k	Cryo	#N/A	#N/A	#N/A	EPN CNS WHO grade 2	1
SP-EPN 129	3999095049_R06C01	female	#N/A	#N/A	unmethylated	heterozygous 22q loss	450k	Cryo	#N/A	#N/A	#N/A	EPN CNS WHO grade 2	0.999999
SP-EPN 131	3999095058_R02C01	female	#N/A	#N/A	unmethylated	CNV not evaluable	450k	Cryo	#N/A	#N/A	#N/A	EPN CNS WHO grade 2	0.99999
SP-EPN 132	3999095058_R02C02	male	#N/A	#N/A	unmethylated	heterozygous 22q loss	450k	Cryo	#N/A	#N/A	#N/A	EPN CNS WHO grade 2	0.999916
SP-EPN 135	3999095059_R02C02	female	#N/A	#N/A	unmethylated	no	450k	Cryo	#N/A	#N/A	#N/A	EPN CNS WHO grade 2	0.999861
SP-EPN 138	3999100009_R03C01	male	#N/A	#N/A	methylated	heterozygous 22q loss	450k	Cryo	#N/A	#N/A	#N/A	EPN CNS WHO grade 2	0.999999
SP-EPN 139	3999100009_R03C02	male	#N/A	#N/A	methylated	heterozygous 22q loss	450k	Cryo	#N/A	#N/A	#N/A	EPN CNS WHO grade 2	0.99987
SP-EPN 140	3999100012_R01C02	female	#N/A	#N/A	unmethylated	no	450k	Cryo	#N/A	#N/A	#N/A	EPN CNS WHO grade 2	0.989681
SP-EPN 141	3999100012_R02C02	male	#N/A	#N/A	unmethylated	heterozygous 22q loss	450k	Cryo	#N/A	#N/A	#N/A	EPN CNS WHO grade 2	0.999999
SP-EPN 143	3999100014_R06C02	female	#N/A	#N/A	unmethylated	heterozygous 22q loss	450k	Cryo	#N/A	#N/A	#N/A	EPN CNS WHO grade 2	1
SP-EPN 144	3999100040_R04C01	male	#N/A	#N/A	methylated	heterozygous 22q loss	450k	FFPE	#N/A	#N/A	#N/A	EPN CNS WHO grade 2	0.999394
SP-EPN 145	3999100040_R05C02	male	#N/A	#N/A	unmethylated	heterozygous 22q loss	450k	FFPE	#N/A	#N/A	#N/A	EPN CNS WHO grade 2	0.999915
SP-EPN 147	204894630064_R08C01	male	32.3315	no mutation detected	unmethylated	heterozygous 22q loss	EPIC	FFPE	#N/A	Panel	#N/A	EPN CNS WHO grade 2	0.99978
SP-EPN 148	204894630049_R01C01	male	39.2877	no mutation detected	unmethylated	heterozygous 22q loss	EPIC	FFPE	#N/A	Panel, WES	#N/A	EPN CNS WHO grade 2	0.993329
SP-EPN 149	204894630049_R02C01	female	53.9096	mutation in tumor	unmethylated	heterozygous 22q loss	EPIC	FFPE	#N/A	Panel	#N/A	EPN CNS WHO grade 2	0.999458
SP-EPN 150	205055470080_R05C01	male	44	mutation in tumor	unmethylated	heterozygous 22q loss	EPIC	Cryo	#N/A	Panel, WES	#N/A	EPN CNS WHO grade 2	0.999969
SP-EPN 151	205055470080_R06C01	female	33	mutation in tumor	unmethylated	heterozygous 22q loss	EPIC	Cryo	#N/A	Panel, WES	#N/A	EPN CNS WHO grade 2	0.999639
SP-EPN 152	205055470080_R07C01	female	64	mutation in tumor	methylated	heterozygous 22q loss	EPIC	Cryo	#N/A	Panel	#N/A	EPN CNS WHO grade 2	0.999999
SP-EPN 154	205049780048_R04C01	male	15.1	NF2-related schwannomatosis	unmethylated	heterozygous 22q loss	EPIC	Cryo	#N/A	Panel	#N/A	EPN NOS	0.999999
SP-EPN 155	205049780048_R05C01	female	16.4	NF2-related schwannomatosis	unmethylated	heterozygous 22q loss	EPIC	Cryo	#N/A	Panel	#N/A	EPN NOS	0.999999
SP-EPN 164	205051010098_R03C01	male	50	#N/A	unmethylated	heterozygous 22q loss	EPIC	FFPE	Th5	#N/A	#N/A	EPN CNS WHO grade 2	0.999825
SP-EPN 165	205051010098_R06C01	female	59.5	#N/A	unmethylated	heterozygous 22q loss	EPIC	FFPE	C7	#N/A	#N/A	EPN CNS WHO grade 2	0.999949
SP-EPN 9	204367400144_R02C01	male	50	#N/A	unmethylated	heterozygous 22q loss	EPIC	FFPE	Th10-11	#N/A	#N/A	EPN CNS WHO grade 2	0.999996
SP-EPN 17	205055470042_R06C01	male	48	mutation in tumor	unmethylated	heterozygous 22q loss	EPIC	FFPE	C7	Panel	yes	EPN CNS WHO grade 2	0.999242
SP-EPN 20	205055470042_R07C01	female	54	no mutation detected	unmethylated	heterozygous 22q loss	EPIC	FFPE	C3-7	Panel, WES	yes	EPN CNS WHO grade 2	0.999957
SP-EPN 153	205055470042_R03C01	male	16.6	NF2-related schwannomatosis	unmethylated	heterozygous 22q loss	EPIC	FFPE	C3	Panel	yes	EPN CNS WHO grade 2	0.999967
SP-EPN 157	205117390143_R02C01	male	39.1	no mutation detected	unmethylated	heterozygous 22q loss	EPIC	FFPE	C6	Panel, WES	yes	EPN CNS WHO grade 2	0.999986
SP-EPN 159	205107400127_R07C01	female	46.7	no mutation detected	unmethylated	heterozygous 22q loss	EPIC	FFPE	C6	Panel	#N/A	EPN CNS WHO grade 2	0.999961
SP-EPN 160	205107400127_R06C01	male	44.1	no mutation detected	unmethylated	heterozygous 22q loss	EPIC	FFPE	#N/A	Panel, WES	#N/A	EPN CNS WHO grade 2	0.999988
SP-EPN 161	205107400148_R01C01	male	53.6	no mutation detected	unmethylated	heterozygous 22q loss	EPIC	Cryo	Th2	Panel	#N/A	EPN CNS WHO grade 2	0.997396
SP-EPN 166	205130650118_R02C01	male	61.8	no mutation detected	unmethylated	heterozygous 22q loss	EPIC	FFPE	Th8	Panel, WES	yes	EPN CNS WHO grade 2	0.999999
SP-EPN 167	204894630031_R03C01	male	28	no mutation detected	unmethylated	heterozygous 22q loss	EPIC	FFPE	Th10	Panel	yes	EPN NOS	0.999944
SP-EPN 168	204894630031_R04C01	male	64.2	mutation in tumor	unmethylated	heterozygous 22q loss	EPIC	FFPE	C7	Panel, WES	#N/A	EPN CNS WHO grade 2	0.999995
SP-EPN 158	204900610008_R03C01	male	39.9	no mutation detected	unmethylated	heterozygous 22q loss	EPIC	FFPE	C 5-6	Panel	#N/A	EPN CNS WHO grade 2	0.99999
SP-EPN 169	204900610035_R04C01	female	12.6	NF2-related schwannomatosis	unmethylated	heterozygous 22q loss	EPIC	FFPE	C 2-7	Panel	#N/A	EPN CNS WHO grade 2	0.999991
SP-EPN 171	204900610035_R05C01	male	38	no mutation detected	unmethylated	heterozygous 22q loss	EPIC	FFPE	#N/A	Panel	#N/A	#N/A	0.999985
SP-EPN 172	101274800026_R03C02	male	34	#N/A	unmethylated	heterozygous 22q loss	450k	FFPE	C	#N/A	#N/A	EPN CNS WHO grade 2	0.995207
SP-EPN 173	200123480094_R04C01	male	58	mutation in tumor	unmethylated	heterozygous 22q loss	450k	FFPE	C	Panel	#N/A	EPN CNS WHO grade 2	0.999993
SP-EPN 175	200930750002_R03C01	male	20	no mutation detected	unmethylated	heterozygous 22q loss	EPIC	FFPE	C	Panel	#N/A	EPN CNS WHO grade 3	0.999953
SP-EPN 176	202259350118_R04C01	male	39	#N/A	unmethylated	heterozygous 22q loss	EPIC	FFPE	#N/A	#N/A	#N/A	#N/A	0.997525
SP-EPN 177	202831040107_R02C01	male	#N/A	#N/A	unmethylated	heterozygous 22q loss	EPIC	FFPE	#N/A	#N/A	#N/A	#N/A	0.999954
SP-EPN 178	203550290074_R08C01	female	#N/A	no mutation detected	unmethylated	heterozygous 22q loss	EPIC	FFPE	C 1	Panel	#N/A	#N/A	0.999992
SP-EPN 179	203550290001_R01C01	female	#N/A	no mutation detected	unmethylated	heterozygous 22q loss	EPIC	FFPE	Th	Panel	#N/A	#N/A	0.999963
SP-EPN 180	203952880031_R03C01	female	#N/A	mutation in tumor	methylated	heterozygous 22q loss	EPIC	FFPE	#N/A	Panel	#N/A	#N/A	0.999984
SP-EPN 181	205130650140_R04C01	female	48.1	mutation in tumor	unmethylated	heterozygous 22q loss	EPIC	FFPE	Th 8-9	Panel	#N/A	EPN CNS WHO grade 2	0.999999
SP-EPN 182	205310760113_R02C01	female	51.8	#N/A	unmethylated	heterozygous 22q loss	EPIC	FFPE	Conus	#N/A	#N/A	EPN NOS	0.994109
SP-EPN 183	205537620011_R02C01	female	61	#N/A	unmethylated	heterozygous 22q loss	EPIC	FFPE	C2	#N/A	#N/A	#N/A	0.999985
SP-EPN 184	205537620171_R08C01	male	63	#N/A	unmethylated	heterozygous 22q loss	EPIC	FFPE	C2-6	#N/A	#N/A	#N/A	0.999998
SP-EPN 185	205657390111_R03C01	male	28	mutation in tumor	unmethylated	homozygous 22q loss	EPIC	FFPE	#N/A	Panel	#N/A	#N/A	0.999917
SP-EPN 186	205735130103_R05C01	female	36.2	no mutation detected	unmethylated	heterozygous 22q loss	EPIC	FFPE	C6	Panel	#N/A	EPN CNS WHO grade 2	0.999931
SP-EPN 187	205724780017_R05C01	female	56.9	mutation in tumor	unmethylated	heterozygous 22q loss	EPIC	FFPE	C7-Th2	Panel	#N/A	EPN CNS WHO grade 2	0.999979
SP-EPN 188	205756370079_R03C01	male	55.7	mutation in tumor	methylated	heterozygous 22q loss	EPIC	FFPE	C2	Panel	#N/A	Glial tumor	0.999766
SP-EPN 190	205751530097_R07C01	male	34.8	mutation in tumor	unmethylated	heterozygous 22q loss	EPIC	FFPE	Th8-9	Panel	#N/A	Pilocytic astrocytoma	0.999998
SP-EPN 191	202262730099_R08C01	male	45	no mutation detected	unmethylated	heterozygous 22q loss	EPIC	Cryo	C6	Sanger	yes	EPN CNS WHO grade 2	0.999998
SP-EPN 193	202262730099_R06C01	female	63	mutation in tumor	unmethylated	heterozygous 22q loss	EPIC	Cryo	C2-3	Sanger, Panel	yes	EPN CNS WHO grade 2	0.999949
SP-EPN 195	202262730099_R04C01	female	42	no mutation detected	unmethylated	heterozygous 22q loss	EPIC	Cryo	C6-Th3	Sanger	yes	EPN CNS WHO grade 2	0.999995
SP-EPN 197	202262730099_R02C01	female	41	no mutation detected	unmethylated	no	EPIC	Cryo	C6-7	Sanger	yes	EPN CNS WHO grade 2	1
SP-EPN 198	202259490068_R08C01	male	63	no mutation detected	methylated	heterozygous 22q loss	EPIC	Cryo	Th3-4	Sanger	yes	EPN CNS WHO grade 2	0.999996
SP-EPN 199	202259490068_R07C01	male	45	no mutation detected	methylated	heterozygous 22q loss	EPIC	Cryo	Th1-3	Sanger	yes	EPN CNS WHO grade 2	0.999997
SP-EPN 200	202259490068_R06C01	male	54	mutation in tumor	unmethylated	heterozygous 22q loss	EPIC	Cryo	C1-2	Sanger, Panel	yes	EPN CNS WHO grade 2	0.999998
SP-EPN 201	202259490068_R05C01	female	76	no mutation detected	unmethylated	heterozygous 22q loss	EPIC	Cryo	Th7	Sanger	yes	EPN CNS WHO grade 2	0.999699
SP-EPN 203	202259490068_R03C01	male	44	no mutation detected	unmethylated	heterozygous 22q loss	EPIC	Cryo	C4-5	Sanger	yes	EPN CNS WHO grade 2	0.999999
SP-EPN 204	202259490068_R02C01	male	50	mutation in tumor	unmethylated	heterozygous 22q loss	EPIC	Cryo	C2-3	Sanger	yes	EPN CNS WHO grade 2	0.999993
SP-EPN 205	202259490068_R01C01	male	55	no mutation detected	unmethylated	heterozygous 22q loss	EPIC	Cryo	Th7-8	Sanger	yes	EPN CNS WHO grade 2	0.999998
SP-EPN 207	202262730183_R07C01	male	67	mutation in tumor	methylated	heterozygous 22q loss	EPIC	Cryo	C5-C6	Sanger	yes	EPN CNS WHO grade 2	0.999998
SP-EPN 208	202262730183_R06C01	female	40	no mutation detected	unmethylated	heterozygous 22q loss	EPIC	Cryo	C5-C7	Sanger	yes	EPN CNS WHO grade 2	0.999998
SP-EPN 209	202262730183_R05C01	male	53	no mutation detected	unmethylated	heterozygous 22q loss	EPIC	Cryo	Medulla oblongata	Sanger	yes	EPN CNS WHO grade 2	0.999994
SP-EPN 210	202262730183_R04C01	female	62	no mutation detected	unmethylated	heterozygous 22q loss	EPIC	Cryo	C5-Th2	Sanger	yes	EPN CNS WHO grade 2	0.999888
SP-EPN 211	202262730183_R03C01	female	73	no mutation detected	unmethylated	heterozygous 22q loss	EPIC	Cryo	Th8-10	Sanger	yes	EPN CNS WHO grade 2	0.999999
SP-EPN 212	202262730183_R02C01	female	62	mutation in tumor	unmethylated	heterozygous 22q loss	EPIC	Cryo	Th12-L1	Sanger	yes	EPN CNS WHO grade 2	0.999994
SP-EPN 213	202262730183_R01C01	male	51	mutation in tumor	unmethylated	heterozygous 22q loss	EPIC	Cryo	C1-2	Sanger	yes	EPN CNS WHO grade 2	0.999999
SP-EPN 214	202262730136_R07C01	female	73	no mutation detected	unmethylated	heterozygous 22q loss	EPIC	Cryo	C3-4	Sanger	yes	EPN CNS WHO grade 2	1
SP-EPN 215	202262730136_R06C01	male	43	no mutation detected	unmethylated	no	EPIC	Cryo	C7-Th2	Sanger	yes	EPN CNS WHO grade 2	1
SP-EPN 216	202262730136_R05C01	female	43	no mutation detected	unmethylated	heterozygous 22q loss	EPIC	Cryo	C5-6	Sanger	yes	EPN CNS WHO grade 2	1
SP-EPN 217	202262730136_R04C01	male	74	mutation in tumor	unmethylated	heterozygous 22q loss	EPIC	Cryo	C2-3	Sanger, Panel	yes	EPN CNS WHO grade 2	0.999984
SP-EPN 218	202262730136_R03C01	male	37	no mutation detected	unmethylated	heterozygous 22q loss	EPIC	Cryo	Medulla oblongata-C6	Sanger, Panel	yes	EPN CNS WHO grade 2	1
SP-EPN 219	202262730136_R02C01	male	44	mutation in tumor	unmethylated	heterozygous 22q loss	EPIC	Cryo	C3-7	Sanger, Panel	yes	EPN CNS WHO grade 3	0.999955
SP-EPN 220	202262730136_R01C01	male	41	no mutation detected	unmethylated	heterozygous 22q loss	EPIC	Cryo	C7-Th1	Sanger	yes	EPN CNS WHO grade 2	0.999901
SP-EPN 221	202262730092_R07C01	male	67	mutation in tumor	unmethylated	heterozygous 22q loss	EPIC	Cryo	C7-Th2	Sanger	yes	EPN CNS WHO grade 2	0.999975
SP-EPN 222	202262730092_R06C01	female	65	no mutation detected	unmethylated	heterozygous 22q loss	EPIC	Cryo	C3-4	Sanger, Panel	yes	EPN CNS WHO grade 2	0.999999
SP-EPN 223	202262730183_R08C01	female	69	no mutation detected	unmethylated	heterozygous 22q loss	EPIC	Cryo	C3-4	Sanger	yes	EPN CNS WHO grade 2	0.999994
SP-EPN 224	204367460116_R04C01	female	60	no mutation detected	unmethylated	heterozygous 22q loss	EPIC	Cryo	C1-5	Sanger	yes	EPN CNS WHO grade 2	0.999905
SP-EPN 225	204367410119_R01C01	female	78	mutation in tumor	unmethylated	heterozygous 22q loss	EPIC	Cryo	L1	Sanger	yes	EPN CNS WHO grade 2	0.99999
SP-EPN 227	204367410119_R03C01	male	40	no mutation detected	methylated	heterozygous 22q loss	EPIC	Cryo	Th5	Sanger	yes	EPN CNS WHO grade 2	0.99995
SP-EPN 228	204367410119_R04C01	male	69	mutation in tumor	unmethylated	heterozygous 22q loss	EPIC	Cryo	C1	Sanger	yes	EPN CNS WHO grade 2	0.999988
SP-EPN 229	204367410119_R05C01	female	54	mutation in tumor	unmethylated	heterozygous 22q loss	EPIC	Cryo	C6-7	Sanger, Panel	yes	EPN CNS WHO grade 2	0.999991
SP-EPN 230	204367410119_R06C01	female	44	no mutation detected	unmethylated	heterozygous 22q loss	EPIC	Cryo	C5	Sanger	yes	EPN CNS WHO grade 2	1
SP-EPN 232	204367410119_R08C01	female	59	no mutation detected	unmethylated	heterozygous 22q loss	EPIC	Cryo	C7-Th1	Sanger	yes	EPN CNS WHO grade 2	0.999742
SP-EPN 233	204367410128_R01C01	female	66	no mutation detected	unmethylated	heterozygous 22q loss	EPIC	Cryo	Th3	Sanger	yes	EPN CNS WHO grade 2	0.99994
SP-EPN 234	204367410128_R02C01	male	52	no mutation detected	unmethylated	heterozygous 22q loss	EPIC	Cryo	C4-5	Sanger	yes	EPN CNS WHO grade 2	0.99993
SP-EPN 236	204367410128_R04C01	female	54	mutation in tumor	unmethylated	heterozygous 22q loss	EPIC	Cryo	Th11	Sanger	yes	EPN CNS WHO grade 2	0.99994
SP-EPN 237	204367410128_R05C01	male	71	no mutation detected	unmethylated	heterozygous 22q loss	EPIC	Cryo	Th6	Sanger, Panel	yes	EPN CNS WHO grade 2	0.999978
SP-EPN 239	204367410128_R07C01	male	38	no mutation detected	unmethylated	heterozygous 22q loss	EPIC	Cryo	Medulla oblongata	Sanger	yes	EPN CNS WHO grade 2	0.999618
SP-EPN 240	204367410128_R08C01	male	42	no mutation detected	unmethylated	heterozygous 22q loss	EPIC	Cryo	C6-Th1	Sanger	yes	EPN CNS WHO grade 2	0.99999
SP-EPN 241	204367460087_R01C01	male	61	mutation in tumor	methylated	heterozygous 22q loss	EPIC	Cryo	C5	Sanger	yes	EPN CNS WHO grade 2	0.999999
SP-EPN 242	204367460087_R02C01	male	32	no mutation detected	unmethylated	heterozygous 22q loss	EPIC	Cryo	C3-4	Sanger	yes	EPN CNS WHO grade 2	0.998847
SP-EPN 243	204367460087_R03C01	female	27	no mutation detected	methylated	heterozygous 22q loss	EPIC	Cryo	C2-Th1	Sanger	yes	EPN CNS WHO grade 2	0.999996
SP-EPN 244	204367460087_R05C01	male	56	mutation in tumor	methylated	heterozygous 22q loss	EPIC	Cryo	Th10-11	Sanger	yes	EPN CNS WHO grade 2	0.999822
SP-EPN 245	204367460087_R06C01	female	70	mutation in tumor	methylated	heterozygous 22q loss	EPIC	Cryo	C3	Sanger, Panel	yes	EPN CNS WHO grade 2	0.999997
SP-EPN 246	204367460087_R07C01	male	42	mutation in tumor	unmethylated	heterozygous 22q loss	EPIC	Cryo	C4-5	Sanger	yes	EPN CNS WHO grade 2	0.999996
SP-EPN 247	204367460087_R08C01	female	37	mutation in tumor	unmethylated	heterozygous 22q loss	EPIC	Cryo	Th1-3	Sanger	yes	EPN CNS WHO grade 2	0.999994
SP-EPN 248	204367460116_R01C01	male	70	no mutation detected	unmethylated	heterozygous 22q loss	EPIC	Cryo	C7-Th1	Sanger	yes	EPN CNS WHO grade 2	0.999979
SP-EPN 249	204367460116_R02C01	female	43	no mutation detected	unmethylated	no	EPIC	Cryo	C4	Sanger	yes	EPN CNS WHO grade 2	0.99999
SP-EPN 250	206144080025_R08C01	male	10.211	NF2-related schwannomatosis	unmethylated	homozygous 22q loss	EPIC	FFPE	C1-2	Panel	#N/A	EPN CNS WHO grade 2	0.999954
SP-EPN 251	206238130099_R05C01	female	48.8384	no mutation detected	unmethylated	heterozygous 22q loss	EPIC	FFPE	C2-5	Panel	#N/A	EPN CNS WHO grade 2	0.999982
SP-EPN 252	206350360011_R07C01	male	52.6411	mutation in tumor	unmethylated	heterozygous 22q loss	EPIC	FFPE	C7-Th1	Panel	#N/A	EPN CNS WHO grade 2	0.999955
SP-EPN 253	205982890041_R02C01	female	46	#N/A	unmethylated	heterozygous 22q loss	EPIC	FFPE	Th1-2	#N/A	#N/A	EPN CNS WHO grade 2	0.9999
SP-EPN 255	206009570021_R04C01	male	10	#N/A	unmethylated	heterozygous 22q loss	EPIC	FFPE	#N/A	#N/A	#N/A	EPN CNS WHO grade 2	0.999993
SP-EPN 256	206644430078_R04C01	female	20.2164	#N/A	unmethylated	heterozygous 22q loss	EPIC	FFPE	C3-6	#N/A	#N/A	EPN CNS WHO grade 2	0.999487
SP-EPN 257	206026040029_R05C01	female	46	#N/A	unmethylated	heterozygous 22q loss	EPIC	FFPE	C2-5	#N/A	#N/A	EPN CNS WHO grade 2	0.999999
SP-EPN 258	206579910081_R01C01	female	#N/A	#N/A	methylated	heterozygous 22q loss	EPIC	FFPE	#N/A	#N/A	#N/A	#N/A	0.998281
#N/A = not available

## Sheet: Suppl_Table_2_NF2_mutations
SP-EPN ID	NF2 Mutation	Class	VAF (%)
SP-EPN 16	p.Arg262*	Nonsense	77
SP-EPN 25	p.Arg198*	Nonsense	52
SP-EPN 28	p.Glu32*	Nonsense	71
SP-EPN 33	p.Leu163fs	frameshift	59
SP-EPN 34	p.Arg447Lys	missense	90
SP-EPN 36	p.Phe119del	proteinDel	90
SP-EPN 37	noncoding	splice_region	93
SP-EPN 80	p.Val122fs	frameshift	85
SP-EPN 6	noncoding	intron	73
SP-EPN 81	p.Arg466*	nonsense	91
SP-EPN 149	p.Tyr144*	nonsense	62
SP-EPN 21	p.Glu108	nonsense	71
SP-EPN 68	p.Gln389*	Nonsense	77
SP-EPN 69	p.Arg198fs	frameshift	82
SP-EPN 150	p.Tyr144*	nonsense
SP-EPN 151	p.His195Qfs	frameshift
SP-EPN 152	p.Arg198*	Nonsense
SP-EPN 38	p.Arg198*	Nonsense	87
SP-EPN 46	noncoding	splice_region	69
SP-EPN 2	p.Glu38*	Nonsense
SP-EPN 3	p.Arg198*	Nonsense
SP-EPN 154	p.Arg198*	Nonsense
SP-EPN 17	p.Asp245fs	frameshift	86
SP-EPN 168	p.Pro102fs	frameshift	74
SP-EPN 181	noncoding	intron	77
SP-EPN 169	noncoding	intron	92
SP-EPN 180	p.Tyr192*	Nonsense	89
SP-EPN 173	p.Glu178*	Nonsense	66
SP-EPN 187	p.Thr480Met	missense	56
SP-EPN 188	p.Gln115fs	frameshift	81
SP-EPN 190	p.Trp44fs	frameshift	80
SP-EPN 204	p.Glu421*	Nonsense
SP-EPN 207	p.Gln147*	Nonsense
SP-EPN 212	p.Arg196*	Nonsense
SP-EPN 213	p.Glu204fs	frameshift
SP-EPN 221	p.Arg198*	Nonsense
SP-EPN 225	p.Glu111*	Nonsense
SP-EPN 228	p.Arg262*	Nonsense
SP-EPN 236	p.Arg341*	Nonsense
SP-EPN 241	p.Arg198*	Nonsense
SP-EPN 244	p.Arg262*	Nonsense
SP-EPN 246	p.Arg262*	Nonsense
SP-EPN 247	p.Arg198*	Nonsense
SP-EPN 27	noncoding	intron	77
SP-EPN 252	p.Arg57*	Nonsense	68
SP-EPN 193	p.Phe62fs	frameshift	54
SP-EPN 200	p.Cys133fs	frameshift	86
SP-EPN 219	noncoding	splice_region	92
SP-EPN 229	noncoding	splice_region	92
SP-EPN 245	noncoding	splice_region	84
SP-EPN 217	p.Glu89fs	frameshift	88

## Sheet: Suppl_Table_3_RNASeq_counts
SP-EPN 249	SP-EPN 237	SP-EPN 240	SP-EPN 225	SP-EPN 248	SP-EPN 245	SP-EPN 233	SP-EPN 229	SP-EPN 239	SP-EPN 241	SP-EPN 247	SP-EPN 246	SP-EPN 244	SP-EPN 242	SP-EPN 243	SP-EPN 228	SP-EPN 230	SP-EPN 236	SP-EPN 232	SP-EPN 234	SP-EPN 227	SP-EPN 222	SP-EPN 221	SP-EPN 223	SP-EPN 224	SP-EPN 191	SP-EPN 193	SP-EPN 195	SP-EPN 197	SP-EPN 198	SP-EPN 199	SP-EPN 200	SP-EPN 201	SP-EPN 203	SP-EPN 204	SP-EPN 205	SP-EPN 207	SP-EPN 208	SP-EPN 209	SP-EPN 210	SP-EPN 211	SP-EPN 212	SP-EPN 213	SP-EPN 214	SP-EPN 215	SP-EPN 216	SP-EPN 218	SP-EPN 219	SP-EPN 220	SP-EPN 217
TSPAN6	11026	7961	3849	6973	6476	6856	2472	12456	3932	4879	7232	4501	32978	4318	8570	6335	6230	6256	10990	3392	5393	3804	1493	5366	6055	2146	4653	3337	2761	2573	4166	4967	1451	3088	6364	1698	3737	3000	3479	2303	4720	3479	2356	2912	341	1284	3774	2528	2275
TNMD	4	6	5	28	1	5	0	23	1	9	4	8	138	11	1	16	0	10	1	24	3	13	3	0	0	0	5	3	1	0	5	3	4	6	3	0	17	1	7	1	2	14	5	14	0	2	12	7	0
DPM1	528	666	577	842	550	770	219	1053	477	410	760	633	1267	554	933	386	431	547	629	299	404	500	184	843	423	103	485	324	305	349	313	694	190	328	592	257	305	262	283	271	400	458	245	278	40	398	270	195	223
SCYL3	286	197	267	262	245	291	81	410	192	161	386	182	446	180	278	156	213	204	244	132	159	184	104	393	201	63	148	144	100	97	150	183	72	114	165	74	100	171	64	129	145	102	104	110	14	65	86	56	66
C1orf112	112	51	107	99	77	113	27	186	87	70	120	56	189	70	115	82	51	72	89	86	42	72	51	170	108	4	52	54	61	47	66	68	38	80	68	40	24	36	18	48	10	31	23	35	3	13	14	21	11
FGR	29	44	27	37	90	50	9	52	18	12	146	56	233	38	27	14	4	54	38	54	22	18	18	25	27	12	88	31	62	55	22	92	74	39	33	31	94	57	87	160	252	114	45	172	9	78	66	46	27
CFH	48	125	152	6	24	16	12	31	5	62	11	72	66	16	9	25	12	11	34	110	7	193	45	17	14	9	46	12	8	15	5	394	31	10	91	16	190	4	88	10	16	51	125	169	2	1	14	15	8
FUCA2	454	425	291	360	171	384	349	634	448	297	544	393	1417	397	361	226	269	272	644	583	150	329	271	266	554	187	319	191	117	131	361	314	91	214	421	101	390	112	348	435	474	293	409	369	20	97	257	172	163
GCLC	1259	1335	1161	935	1512	1615	292	2688	1239	1006	1986	1316	2117	1010	1217	768	1154	803	1480	848	574	794	441	2365	490	133	1069	586	578	632	329	1307	272	919	1122	338	589	526	314	189	375	673	471	219	17	446	306	222	244
NFYA	701	948	801	871	500	1134	376	1891	836	575	1219	851	1967	681	913	616	836	683	894	318	370	556	368	812	829	209	514	534	340	298	506	718	398	480	665	201	415	380	316	467	548	594	380	484	59	281	392	260	373
STPG1	1557	1350	1572	1759	2080	1714	843	2588	1333	909	1425	1432	3013	1178	1249	1167	1263	1067	1948	467	797	1014	489	2343	372	604	1633	703	521	609	854	1714	269	850	1429	262	1280	1993	679	721	1473	1447	696	1089	87	1393	936	1007	616
NIPAL3	893	949	1202	1639	1018	1462	308	1754	901	667	1199	1013	1906	832	871	968	437	642	828	749	428	753	489	974	839	176	817	390	273	152	388	989	206	402	712	116	482	348	474	451	266	384	511	330	45	215	470	460	272
LAS1L	1595	752	1051	903	820	762	822	1241	821	695	1096	657	3327	595	1320	564	963	583	1482	517	816	581	315	1162	803	1079	635	1709	570	1042	433	628	476	795	604	373	729	984	724	1716	1409	528	495	914	207	667	575	509	454
ENPP4	1736	3030	1445	1226	1032	4204	118	2577	4369	1348	964	3250	4281	1214	1111	834	1965	1472	2137	714	723	1241	490	755	1085	179	1157	422	585	381	439	1532	233	758	1977	265	569	217	436	577	381	569	615	388	23	152	390	304	476
SEMA3F	97	17	187	107	53	82	31	38	12	89	91	14	87	27	49	38	21	43	54	22	39	20	17	18	300	17	43	45	12	22	14	52	67	29	13	31	25	66	115	428	20	9	19	69	1	38	27	118	7
CFTR	734	117	1244	1300	2925	138	362	6562	742	221	2375	501	1429	534	2584	393	863	10	418	82	696	129	155	10982	3	128	53	3435	1576	1073	679	86	326	3719	127	456	139	1928	39	52	1098	657	58	901	281	1485	261	69	647
ANKIB1	2273	1563	1930	2132	1859	1997	441	4628	2134	1231	2687	2509	4583	1496	2512	1170	1685	996	2260	1071	1431	986	1051	2290	2164	474	883	1086	694	636	973	1069	554	990	1392	290	906	597	672	671	588	888	623	390	190	441	481	356	609
CYP51A1	58	5	25	22	64	15	7	17	21	25	25	27	41	34	52	9	8	25	38	15	17	5	7	2	36	0	22	21	15	5	10	12	9	9	5	1	0	1	1	1	1	3	1	0	0	0	2	2	0
KRIT1	435	281	258	316	334	352	127	827	333	246	470	413	812	218	363	226	372	235	417	121	188	280	156	796	185	133	184	227	225	304	170	209	101	228	279	144	310	264	206	284	305	348	242	254	12	186	190	103	166
RAD52	237	242	424	323	210	228	97	400	221	151	578	183	393	212	336	205	221	145	266	124	160	161	109	392	266	145	121	195	120	166	170	133	170	150	229	69	137	157	70	331	184	156	142	279	24	96	113	88	94
BAD	42	7	41	55	82	4	64	9	19	58	69	31	29	68	48	8	11	19	101	25	16	1	7	5	38	7	86	49	11	7	11	24	9	5	8	2	20	54	85	157	60	48	13	84	67	155	84	57	11
LAP3	2257	1695	1560	5147	1495	1867	972	2136	1545	1121	2003	1100	2998	4446	2970	1104	631	1520	1267	1424	2945	1060	766	1384	1721	426	1184	563	375	330	2116	2002	900	1164	1274	147	298	368	298	128	309	861	313	240	52	949	677	679	239
CD99	8279	6860	7243	5779	11536	8724	11627	18388	8516	4714	12255	9955	32075	10471	9334	3115	10143	5090	13356	6521	6649	4275	2756	7385	6946	6093	11653	5821	5505	3598	3636	7436	2904	3885	8607	4674	14528	13403	15991	6591	33042	15565	8143	13682	1384	13814	10876	8096	13966
HS3ST1	21	10	8	143	13	12	3	5	13	10	48	12	46	19	21	14	2	19	21	46	14	7	17	11	12	3	1	7	3	7	91	13	46	6	6	2	1	5	4	1	3	3	2	8	1	6	15	3	6
AOC1	8	1	1	0	5	1	2	3	8	0	3	2	8	2	2	1	4	1	1	4	3	1	4	9	1	4	0	1	7	6	1	0	0	2	0	2	1	0	0	0	1	5	1	1	0	8	1	0	0
WNT16	829	393	38	0	273	233	3	298	503	478	86	795	400	876	248	43	472	403	32	21	29	162	81	89	1	7	71	96	1973	52	10	28	23	740	158	916	56	41	947	3	879	171	94	710	0	536	491	128	670
HECW1	4	0	0	0	4	1	1	3	5	1	26	0	1	7	8	10	0	0	2	8	0	0	3	17	0	2	0	1	1	2	23	0	1	0	0	1	0	1	0	0	6	4	0	0	1	1	1	0	4
MAD1L1	3	0	1	0	1	0	1	0	1	2	1	0	6	2	0	1	2	1	1	1	0	0	1	7	0	0	0	2	2	4	0	0	1	3	2	0	1	3	0	4	2	1	0	7	0	0	1	2	1
LASP1	1231	968	1867	1563	1139	1500	510	2252	937	1135	1904	914	2896	1366	1377	1100	428	742	1048	1373	344	761	799	871	1311	197	961	944	286	339	1011	812	542	917	1102	236	1012	779	1049	876	598	1016	658	607	88	577	713	785	535
SNX11	277	272	308	470	284	343	177	543	324	227	294	221	692	276	403	212	179	216	306	278	253	207	138	364	282	153	331	240	114	146	185	260	90	166	273	79	239	240	234	325	239	249	160	201	47	249	177	159	121
TMEM176A	289	230	135	37	404	328	404	136	266	66	211	495	1350	197	102	149	236	284	585	830	56	255	273	449	262	312	228	45	249	41	204	523	245	227	187	238	758	165	83	265	1326	642	286	720	83	1131	394	83	548
M6PR	1633	1181	1778	1239	1397	1189	363	2609	1383	1384	1708	948	2245	1141	1610	693	941	810	1576	1173	1072	692	678	1163	1550	226	880	808	463	437	635	976	483	712	732	181	307	286	155	227	174	292	210	190	17	260	249	274	92
KLHL13	1403	1293	564	688	1128	961	147	1704	1679	907	531	829	2582	586	1156	703	1465	677	1573	317	1046	753	239	1185	188	186	785	629	405	638	490	582	96	476	660	241	176	416	117	86	562	454	141	182	46	185	324	138	276
CYP26B1	6	7	20	10	13	11	2	4	5	23	6	28	11	6	11	18	3	12	7	1	1	13	1	14	21	0	9	5	4	1	1	20	2	3	53	3	4	2	3	6	1	4	2	26	0	1	3	4	1
ICA1	32	37	20	46	27	80	18	35	50	18	32	21	55	52	36	11	19	17	35	66	10	10	28	16	42	13	25	9	18	17	14	26	15	16	29	12	6	23	16	17	143	56	44	31	0	16	57	22	15
DBNDD1	66	31	83	137	103	125	43	55	41	58	169	44	84	254	153	58	17	80	39	179	42	21	61	45	213	31	76	46	10	24	56	67	39	48	60	12	107	68	235	315	152	156	138	74	42	116	138	88	92
ALS2	1642	1188	1294	1469	1474	1491	400	2379	1226	832	1273	1057	3440	819	1638	990	951	859	1022	508	811	979	472	2569	821	265	985	530	383	677	804	1025	300	672	915	294	386	430	346	720	549	512	521	555	75	317	459	267	271
CASP10	198	99	82	93	97	93	49	67	71	63	120	57	223	80	63	62	48	52	117	133	59	105	70	182	79	44	58	25	39	60	33	56	50	39	64	50	40	79	46	183	68	68	67	191	2	31	60	24	41
CFLAR	2351	1841	1476	1649	2076	2279	685	1687	1167	902	1916	1376	6328	1031	1408	1126	996	1646	1542	1324	927	1663	661	2843	992	370	1191	573	510	653	568	2058	587	669	1452	382	503	558	392	1418	605	645	790	838	69	495	665	378	357
TFPI	69	65	21	8	55	65	29	32	8	62	55	13	218	43	28	7	13	41	49	46	44	32	23	185	95	23	6	9	16	22	12	18	48	26	7	25	22	24	7	13	67	6	7	4	4	7	19	3	4
NDUFAF7	239	257	272	252	264	226	72	460	181	170	304	198	764	154	240	191	116	161	156	125	117	191	82	315	153	50	135	114	76	117	119	220	126	118	216	48	147	124	186	182	161	151	140	147	12	118	96	116	85
RBM5	2504	2661	2897	1672	1841	2405	880	5234	1724	2017	4609	1670	5047	1470	2121	2102	2033	1395	2072	911	952	2458	1118	6220	1120	1456	1569	1362	1084	1874	1433	2047	962	1896	1800	1123	1799	1592	979	2331	3493	1500	1662	3337	148	1390	987	956	678
MTMR7	32	15	34	39	34	37	9	42	16	60	95	15	58	24	99	39	13	13	20	30	25	40	29	201	24	7	35	59	43	17	22	24	13	13	15	29	24	22	17	34	32	28	35	67	2	11	18	5	30
SLC7A2	1084	173	353	414	179	833	58	877	434	211	670	238	866	246	1064	307	442	153	581	167	502	298	502	1575	279	132	381	260	297	81	278	339	96	298	160	58	104	107	208	108	111	160	120	304	20	149	102	89	59
ARF5	1049	367	836	893	869	698	1087	1093	690	617	1121	926	1861	705	1087	343	512	472	1416	513	498	263	209	604	520	724	877	1113	292	465	355	604	214	444	602	193	2144	1499	1290	1349	2255	1460	498	1422	331	2124	936	793	626
SARM1	400	212	297	210	228	195	89	428	106	217	364	152	439	101	345	157	194	134	253	111	207	174	134	488	173	75	106	252	109	156	131	259	131	192	231	59	80	130	64	218	90	94	66	136	16	86	79	74	37
POLDIP2	1070	733	1234	1544	1027	1042	783	1751	1098	840	1533	883	2531	748	1709	692	683	656	1420	832	1027	689	443	972	1266	649	1059	1057	327	525	517	1081	569	745	1121	242	1036	887	873	1499	1205	1012	544	785	183	804	682	764	438
PLXND1	1010	183	930	672	909	355	300	950	281	320	1517	312	1212	408	276	334	81	238	426	882	211	145	259	297	2564	46	145	263	184	103	246	142	625	146	128	154	190	209	251	1382	566	305	160	338	47	331	366	744	193
AK2	1080	1184	1655	1410	1067	1384	452	2709	954	910	2167	1093	2566	939	882	972	658	802	1033	1047	565	887	548	1766	810	325	1079	756	553	583	716	1080	602	808	1231	447	947	1111	727	673	1048	1058	799	913	137	982	843	914	653
CD38	1530	507	413	2354	142	619	393	2356	1210	704	1874	635	2209	1951	3287	613	1229	414	696	200	1755	386	385	2276	507	193	741	534	226	119	116	301	214	1259	435	134	258	120	226	54	330	353	290	189	50	101	494	96	332
FKBP4	1726	1047	2008	1347	1634	1012	619	1910	1440	1184	1981	852	2058	1138	2040	742	563	799	1178	581	1216	666	617	1425	2079	609	759	1003	524	905	1437	1208	869	757	1037	347	958	1385	785	646	1191	1111	532	559	212	1753	431	594	708
KDM1A	1456	970	2013	1863	1288	1824	684	3277	1239	1070	2654	1367	3022	1124	1538	1335	1247	649	1676	661	777	939	559	2550	776	570	1310	1046	547	844	890	1118	567	944	1188	349	1114	1518	681	763	1072	987	559	1107	161	736	880	726	510
RBM6	3177	2768	2464	1722	1495	1911	1889	5818	1651	1395	4837	1471	9579	1650	2625	1541	3657	1207	2960	1122	1446	1965	898	6185	2641	4721	1557	1684	1348	2043	2554	1587	2326	2411	2262	1923	2231	2223	2228	5910	7135	2404	2206	5089	527	2010	1554	1556	2072
CAMKK1	26	16	25	28	30	15	24	48	9	14	45	17	50	16	42	13	8	25	27	79	18	4	14	13	25	4	10	14	11	10	5	7	39	12	5	8	44	17	16	63	24	14	20	15	15	17	10	31	6
RECQL	542	518	632	270	465	644	72	799	369	469	611	353	743	367	458	249	382	455	422	279	269	266	229	437	494	17	311	212	225	109	398	298	162	224	349	87	51	69	46	74	45	96	45	39	10	100	80	72	33
VPS50	772	515	405	626	659	765	114	1711	594	348	469	757	1480	423	769	413	606	363	680	345	244	384	323	875	203	113	338	258	189	199	248	379	121	412	369	93	283	184	123	213	182	247	239	171	20	144	159	104	107
HSPB6	27	17	94	60	23	45	46	51	15	23	184	35	105	91	92	15	17	13	32	73	28	7	36	24	49	19	35	11	5	15	18	27	417	41	24	20	124	107	210	459	251	98	81	128	28	106	76	89	197
ARHGAP33	265	58	137	223	68	55	136	133	120	106	241	96	292	113	168	89	54	76	165	75	86	40	27	86	144	101	140	213	49	64	51	71	84	86	65	36	224	151	270	1168	475	152	192	631	54	133	269	184	180
NDUFAB1	848	745	840	944	833	834	454	1181	669	750	859	741	1552	550	654	498	550	591	1016	340	445	587	242	777	620	468	920	549	237	547	501	811	228	440	912	310	954	915	796	623	922	1219	467	648	187	1083	650	538	577
PDK4	660	395	151	664	1059	2043	112	549	492	436	687	1693	17846	116	273	260	292	1204	3644	195	90	3153	502	1776	53	435	2912	385	1905	238	675	15472	700	3487	2831	122	1800	316	174	386	2064	818	386	2327	30	261	259	118	385
SLC22A16	0	0	0	0	0	0	0	0	0	0	0	0	2	0	0	0	0	0	0	1	0	2	0	0	0	0	0	0	0	0	0	0	0	0	0	0	0	0	0	0	0	0	0	0	0	0	1	0	0
ZMYND10	4239	4079	4621	3134	5015	5481	2645	5461	4915	4584	4679	4437	5601	4084	2917	3611	2874	3852	5703	1182	2418	2164	1221	2195	1306	2258	9627	2817	1380	1514	1622	5052	813	2540	3601	1300	6017	6454	2827	5361	9375	5968	2728	7511	672	8144	5198	5196	2394
ABCB5	1	0	1	0	0	0	0	0	3	0	3	0	0	1	0	0	0	1	0	0	0	0	0	0	0	0	0	0	0	0	0	0	0	1	0	0	0	0	0	0	0	0	0	0	0	0	0	0	3
ARX	429	271	273	534	433	347	227	593	330	239	564	233	1135	266	278	262	289	262	612	134	185	195	76	322	245	301	275	317	74	380	214	154	178	219	504	152	357	372	306	861	613	338	260	298	45	229	239	129	303
SLC25A13	452	330	370	331	399	401	140	941	212	229	437	433	1060	240	317	288	372	242	477	268	167	352	198	793	440	217	291	262	144	157	185	299	93	224	244	78	342	306	158	573	240	280	215	445	8	222	204	123	142
ST7	691	571	573	625	473	729	491	1683	565	413	670	736	1857	497	774	370	659	601	931	286	406	413	235	713	286	422	490	532	218	328	322	503	285	414	494	135	735	521	453	457	1201	801	389	585	92	498	459	289	575
CDC27	1381	1330	1025	1437	1333	1521	294	2236	1549	909	1576	1220	2459	893	1592	814	986	963	1676	811	1098	1045	498	1418	855	225	818	422	446	463	637	1105	399	578	1102	217	461	501	356	499	663	546	442	257	50	332	376	276	230
SLC4A1	1	2	0	0	2	2	0	0	3	1	1	2	0	2	3	0	1	1	1	6	0	1	3	0	0	0	3	1	1	3	0	1	0	0	1	0	0	6	2	1	0	5	0	0	0	71	0	0	0
CALCR	28	1	0	0	11	1	0	3	1	1	1	3	7	1	2	1	5	1	13	10	2	2	1	0	0	0	0	1	2	0	0	0	2	5	0	1	1	0	1	0	0	1	1	0	0	0	0	0	0
HCCS	532	407	437	439	457	391	169	641	421	320	412	366	1358	213	548	240	431	293	722	252	313	300	157	406	248	184	314	443	166	295	221	444	96	246	411	86	197	249	118	109	179	250	113	152	65	312	156	101	123
DVL2	396	209	615	514	403	339	293	589	427	336	881	366	691	442	610	267	190	280	580	343	319	140	169	284	360	209	390	397	156	177	305	352	190	332	314	105	425	405	296	484	417	290	194	473	39	353	284	307	117
PRSS22	0	0	0	0	0	0	0	0	0	0	0	0	0	0	0	0	0	0	1	0	1	0	0	0	0	0	0	0	0	0	0	0	0	0	0	0	0	0	0	0	0	0	0	0	0	0	0	0	0
UPF1	1721	688	1304	1756	1243	1209	846	1415	1217	931	1911	1065	1845	1375	2064	656	758	682	1761	703	991	351	361	592	1106	401	1158	1111	447	437	416	833	464	511	602	116	639	537	851	1042	774	467	310	851	141	595	609	471	303
SKAP2	7404	5062	4226	4778	6788	6626	1273	12529	6343	3636	6288	7253	12168	3595	6389	3483	3967	3957	7199	2208	2928	2905	2302	5771	2693	1249	3100	3304	1997	1954	2066	3687	1066	3505	3974	721	2812	1315	1273	879	2002	3113	1846	1036	299	2146	1504	1130	1318
SLC25A5	1375	1028	1673	1657	910	1251	929	1483	647	671	1761	1223	5467	593	1118	899	911	733	1833	1527	953	1022	647	874	894	386	1273	1351	443	942	589	1846	630	702	1394	429	992	886	364	390	506	1736	418	692	113	677	679	837	232
MCUB	215	151	100	312	239	97	35	169	172	75	194	212	505	252	394	49	87	254	118	224	246	148	61	49	147	22	157	69	54	38	66	194	18	84	162	49	107	111	160	60	211	136	123	130	5	171	168	70	140
HOXA11	22	180	202	1595	498	54	21	852	200	143	403	119	280	2	0	9	315	6	556	151	137	14	196	119	270	175	4	744	97	357	259	2	40	8	57	35	275	654	99	741	173	553	78	108	6	137	11	221	166
POLR2J	483	302	435	568	609	348	476	712	499	327	664	534	980	521	576	261	328	310	753	314	343	166	171	285	410	475	573	640	169	334	242	379	157	261	433	171	1112	1256	1095	1572	1677	1141	400	849	197	1739	713	476	656
DHX33	361	342	564	537	356	499	168	867	510	231	661	366	1175	419	863	317	308	309	381	246	288	300	234	467	528	118	283	240	182	181	204	302	215	331	314	90	164	140	128	295	171	243	174	184	65	161	156	107	65
MEOX1	2	0	0	1	0	1	0	0	0	0	0	0	0	0	0	0	0	1	0	0	1	2	0	2	0	0	1	0	0	0	0	7	0	1	0	0	1	2	1	0	0	0	0	6	0	0	0	0	0
THSD7A	245	19	27	45	76	42	78	184	24	44	122	69	484	62	306	84	185	20	148	96	54	13	75	719	16	30	10	274	159	262	31	10	60	265	22	7	10	17	0	9	19	9	4	6	24	69	8	4	6
LIG3	502	396	414	818	592	448	166	793	471	274	595	348	1017	302	640	279	366	232	547	226	353	276	206	588	377	171	270	364	129	212	195	356	105	232	252	109	233	180	166	301	252	176	90	194	8	89	93	144	80
RPAP3	1243	1244	1340	996	1545	1315	275	1854	1263	1146	1500	1105	1868	952	1437	781	1064	865	1472	466	782	861	480	1563	731	298	802	481	422	534	911	1013	273	631	1267	307	475	576	252	226	533	618	318	331	39	409	369	289	330
ACSM3	31	17	10	30	20	42	9	27	16	13	37	22	48	12	18	15	19	14	17	14	10	15	10	33	20	7	21	27	10	8	4	6	3	13	18	7	17	11	13	12	7	11	6	7	0	29	5	6	4
REXO5	138	120	94	132	128	186	62	238	112	83	122	165	185	107	97	81	168	118	218	61	163	102	32	130	150	73	169	138	71	63	92	127	14	91	147	25	113	102	58	94	146	122	52	85	37	99	76	62	71
CIAPIN1	365	232	501	556	391	366	216	834	343	276	655	247	762	363	452	333	253	270	406	266	274	260	165	516	652	183	317	373	102	231	357	340	207	265	349	93	342	268	258	462	254	323	168	246	40	318	185	250	140
SPPL2B	616	265	733	792	337	274	513	692	634	417	1003	353	1074	562	725	319	468	268	896	204	494	208	151	428	430	504	581	855	261	394	248	395	283	377	353	166	585	698	642	2995	2090	436	407	1985	87	442	643	467	416
ATOSB	392	158	382	437	263	309	221	471	337	343	573	208	670	311	389	245	159	197	347	354	289	171	126	398	396	156	229	419	84	223	339	143	189	156	324	99	278	303	329	728	481	290	190	315	79	211	233	288	138
COPZ2	292	248	138	285	319	245	220	425	58	186	227	238	636	195	308	95	129	199	239	183	143	165	136	258	352	184	278	145	65	114	236	236	79	70	250	84	543	157	1069	719	162	179	328	181	88	327	326	203	200
PRKAR2B	1057	953	795	787	724	1121	147	1865	505	572	1223	1097	2968	732	1500	509	780	296	942	360	359	406	329	748	690	330	530	523	295	476	305	520	182	617	1008	106	363	264	169	211	85	456	352	148	44	265	176	98	110
MSL3	1436	814	1005	917	749	935	527	1559	868	687	1326	701	3163	557	1356	759	1186	568	1355	472	757	517	285	1336	562	544	554	1019	396	734	604	595	255	627	773	334	466	645	415	759	709	591	352	482	114	585	444	357	416
CREBBP	1498	802	1923	1901	1322	1659	619	2417	965	1014	2236	1032	2439	1042	1423	1024	1134	951	1611	671	688	615	546	1330	873	450	1092	1063	330	500	679	1128	508	803	883	160	640	619	411	635	857	535	515	887	104	455	534	418	339
TSPOAP1	1845	1202	1865	2369	1416	1394	974	2416	1567	1245	2362	1194	2661	1306	2424	1003	1085	1214	1808	414	1396	701	359	1438	914	758	1789	1216	597	550	828	1033	901	984	1035	424	1694	1391	1341	3354	3251	1170	834	4085	77	645	1479	935	837
MPO	2	3	2	4	1	11	5	1	4	15	3	3	1	3	7	9	3	7	18	3	0	5	1	2	1	2	12	4	2	1	14	20	3	1	10	0	2	5	2	2	7	5	12	23	0	0	15	9	0
PON1	19	1	1	82	18	57	91	32	8	6	3	17	20	8	14	21	20	16	41	3	15	23	4	90	7	79	7	10	6	35	5	3	7	3	13	16	1	1	15	39	124	5	2	51	2	38	21	20	61
GCFC2	825	518	545	472	783	834	196	1157	563	349	487	605	1768	523	914	470	478	357	607	216	433	428	158	982	284	125	338	186	214	242	304	540	125	302	501	162	265	281	184	281	348	259	234	222	55	228	206	122	196
WDR54	1779	1048	1252	1354	1529	1148	1016	1557	1456	932	1217	1042	2679	966	1282	849	746	819	1487	294	1226	705	309	925	556	983	1757	776	484	582	698	1159	224	610	1021	497	1618	2077	1253	2172	2932	1784	831	2469	763	2019	1493	1235	1266
CROT	889	553	606	630	670	719	227	2071	818	444	956	1015	1965	464	852	523	475	433	875	410	303	470	322	905	460	148	422	364	209	216	246	611	190	539	572	110	542	326	286	239	231	420	281	289	41	281	261	185	154
ABCB4	11	13	14	6	8	6	4	19	12	7	32	12	37	15	13	6	5	6	11	16	8	1	12	26	11	0	1	7	9	14	8	9	19	7	3	5	0	4	2	7	9	6	6	5	2	0	3	2	1
KMT2E	2036	1407	1818	1801	1745	1923	605	4337	1421	899	2952	1593	4210	1173	2398	1124	1326	1076	1721	794	1120	918	839	2844	933	415	844	1056	686	953	903	1075	525	1346	1131	303	601	628	402	601	742	829	496	550	120	506	426	491	472
RHBDD2	5669	2310	3262	3873	4705	2621	4458	5205	3920	2538	4173	3723	8747	3227	3758	1723	2866	2250	5942	1567	2914	1355	1018	2212	3456	3202	4490	3032	1140	1567	1366	3516	1234	2065	2665	774	6328	6368	3611	8777	8554	4364	2190	5274	1490	5023	4074	3351	3057
SOX8	29	2	6	11	13	9	16	4	4	2	143	6	13	67	7	54	1	1	0	12	4	3	6	38	2	1	0	10	2	0	39	0	33	1	2	12	2	4	4	2	65	60	2	1	27	14	20	18	77
IBTK	1489	1504	1895	1826	1303	1953	348	2841	1468	1064	2653	1559	3161	852	1459	999	1236	1157	1465	737	740	1208	524	2269	1210	190	1137	666	587	535	985	1449	526	800	1117	286	494	534	293	658	697	615	425	385	70	339	430	289	413
ZNF195	409	301	306	445	340	376	126	618	241	232	538	300	597	225	297	224	253	230	360	188	271	274	119	589	254	152	248	206	129	147	187	203	129	120	267	95	242	270	147	266	221	241	171	216	20	156	153	167	160
MYCBP2	3176	1253	2162	882	2336	1272	483	3473	689	1433	2224	770	3060	1112	3055	667	1882	678	1865	1092	1071	535	1031	4334	427	348	612	550	984	591	444	439	499	1074	513	223	270	291	271	151	443	278	228	256	61	354	243	218	240
FBXL3	1187	1453	1792	853	1485	1170	287	3231	539	1169	2697	761	3615	894	1897	550	1082	701	1547	540	761	577	463	2015	348	168	459	307	418	420	585	694	312	892	609	177	271	195	124	54	258	337	213	123	26	304	162	222	95
ITGAL	136	52	55	64	56	67	22	35	92	31	98	20	199	58	73	22	15	42	144	313	91	21	71	30	26	12	22	18	51	39	6	34	57	40	21	17	14	12	11	23	12	26	8	30	0	21	9	8	11
PDK2	354	242	570	693	178	385	191	632	278	228	523	255	612	235	448	230	139	187	305	226	180	170	119	152	227	49	294	173	84	62	114	241	77	141	185	31	198	168	51	90	68	137	78	115	17	203	148	356	45
ITGA3	793	419	2182	821	1238	1021	183	2686	864	841	2132	870	1078	597	463	960	464	665	781	734	407	466	291	339	2468	207	967	330	131	165	301	938	485	197	742	103	1047	805	1344	2901	856	492	565	1566	32	184	825	1927	294
ZFX	1309	728	1005	1717	833	1859	417	3048	772	528	1956	650	2647	609	1742	678	1235	966	1686	425	579	1022	323	1911	707	296	869	798	460	352	301	582	357	529	479	165	320	601	253	338	442	581	190	433	45	413	343	283	226
LAMP2	6834	3518	3826	3451	4420	4389	1573	8046	4032	2082	4811	4139	16787	3060	5627	2244	5164	2934	6048	4349	2566	2225	1987	4911	2508	579	2253	1896	1650	1491	1586	2749	981	2498	2285	743	1154	777	838	501	1180	1212	793	468	116	544	818	592	704
ITGA2B	5	0	11	11	3	1	7	15	0	2	15	1	23	4	9	4	5	4	3	12	1	0	5	3	4	8	7	6	3	2	1	1	12	4	3	2	5	6	6	29	2	8	2	8	0	28	5	2	0
ASB4	95	35	5	84	200	157	84	110	42	14	19	199	189	19	37	53	180	42	303	43	22	66	8	86	13	162	40	34	24	44	17	20	28	18	70	11	9	35	15	24	64	77	15	44	7	40	71	67	83
GDE1	481	359	491	603	418	462	231	1117	645	208	728	520	1803	559	531	394	482	303	799	633	257	391	267	484	515	159	407	227	90	101	183	532	125	215	363	75	196	186	256	250	183	310	125	130	37	193	195	214	166
REX1BD	90	43	141	189	45	67	97	94	89	76	135	71	122	95	144	53	29	65	134	80	99	24	30	46	105	77	105	145	39	60	50	79	60	64	61	29	94	117	205	494	223	83	83	251	50	208	131	108	77
CRLF1	552	491	2003	1357	44	869	58	1752	455	1239	2625	373	947	617	1809	986	15	495	36	20	704	93	69	126	1646	14	452	780	260	164	156	502	736	480	796	78	1191	537	5613	6757	179	16	926	2553	133	338	2070	3700	694
OSBPL7	161	96	210	221	131	178	112	225	161	75	292	100	345	149	233	116	67	82	120	131	145	61	61	114	189	64	108	184	57	92	56	86	135	87	99	38	142	121	192	548	302	116	127	280	14	100	106	118	80
TMEM98	1756	947	1002	2802	1336	2380	931	2928	1077	1122	1437	683	4058	363	2742	1258	1000	865	1458	376	1615	492	210	1275	1000	313	1221	981	429	603	485	882	543	636	888	322	1112	1510	1280	1086	775	517	428	1206	167	714	940	1223	303
YBX2	8	4	67	26	2	13	11	105	12	8	160	6	37	8	16	25	6	1	8	1	18	2	5	6	7	12	6	54	2	21	12	2	61	8	11	2	5	9	14	120	15	11	10	35	12	10	3	16	22
KRT33A	0	1	1	18	1	1	3	0	0	1	0	1	3	1	7	0	0	0	0	1	2	0	1	0	0	1	2	0	1	0	0	0	0	0	0	0	0	0	0	3	2	2	0	1	0	1	2	0	0
MAP3K14	346	316	306	469	210	209	255	289	253	303	429	261	632	292	369	182	211	641	507	238	294	138	100	233	241	139	281	253	78	452	150	1034	304	242	180	93	119	181	164	322	1085	264	89	318	40	147	142	96	48
ABCC8	14	2	1	8	4	2	4	7	5	4	36	0	3	4	2	8	1	15	2	1	5	1	0	20	2	1	1	1	4	1	17	0	13	2	2	2	0	7	5	1	18	5	0	4	2	7	4	1	6
CACNG3	0	0	0	0	2	0	0	0	0	0	0	0	0	1	0	0	0	0	0	0	0	0	0	0	0	0	0	0	1	0	0	0	0	0	0	0	0	0	0	0	0	0	0	0	0	0	0	0	0
TMEM132A	675	93	1764	1154	294	223	255	113	327	178	1549	96	334	954	334	237	25	61	139	842	583	18	212	154	5550	28	68	535	212	151	113	28	673	51	110	34	86	277	1385	5280	82	98	211	121	70	170	270	841	134
AP2B1	5435	5434	6789	6413	4688	8446	2267	12565	7031	4874	7838	5740	12745	4586	7705	4989	2812	5130	4159	3657	4605	3920	2560	4621	6648	941	4393	3284	1735	1545	3212	4958	878	2970	4187	998	2856	2118	2494	3142	3402	3328	2054	1862	470	1646	2432	2726	1808
TAC1	1	4	2	0	7	1	0	0	2	2	0	0	55	0	0	0	0	1	12	1	0	2	2	0	0	0	0	0	1	0	0	10	7	8	2	3	0	0	0	0	0	0	2	0	0	2	0	0	0
ZNF263	395	335	413	481	337	436	214	749	277	282	562	264	1072	325	412	279	241	291	421	238	256	227	134	395	528	190	274	321	118	273	269	436	178	287	342	87	290	189	292	311	260	273	166	229	80	279	179	206	158
CX3CL1	490	83	430	380	305	139	230	233	104	142	427	75	641	236	336	172	90	181	380	566	79	102	130	203	347	73	105	148	54	60	160	211	171	154	92	47	142	103	147	197	553	405	43	88	55	77	131	95	29
SPATA20	677	270	616	1325	542	320	623	703	479	479	1366	539	1152	676	866	448	317	431	804	622	468	219	204	263	795	415	683	813	202	220	262	521	469	358	454	126	748	578	917	2361	1248	445	358	1217	183	375	702	644	333
CACNA1G	32	9	8	6	16	15	3	5	10	6	26	4	12	6	9	17	10	3	41	5	1	0	1	11	6	9	5	8	3	1	7	0	16	1	3	5	2	2	4	5	13	3	5	7	0	3	8	0	3
TNFRSF12A	64	217	961	550	68	176	86	529	130	475	1296	322	426	511	144	277	52	273	187	241	22	84	203	113	1116	41	186	112	11	438	152	1321	769	300	294	81	454	425	1103	1338	1949	460	278	455	8	165	409	1007	190
DLX6	0	0	0	0	0	0	0	0	0	1	1	2	0	0	1	0	0	0	0	0	0	0	0	1	1	0	0	0	0	0	0	0	0	0	0	0	0	1	0	0	0	0	0	0	0	0	0	0	0
MAP3K9	314	149	495	204	282	237	87	491	176	311	605	115	450	147	226	179	190	95	248	114	105	252	116	482	236	45	182	300	76	163	92	161	143	139	268	38	51	138	49	123	78	65	45	80	5	63	61	97	17
RALA	830	744	953	1073	654	1155	493	2581	1139	427	1239	1393	2881	875	1189	712	868	553	1189	626	415	485	386	947	802	274	441	501	275	299	501	654	280	604	740	208	652	331	422	524	450	990	475	292	71	533	474	305	363
BAIAP2L1	9	15	12	87	32	19	57	40	25	10	57	25	173	17	103	14	20	11	37	17	35	13	11	56	21	32	10	20	7	18	11	10	7	12	5	8	20	6	2	44	38	22	13	22	8	12	16	2	8
KDM7A	622	327	532	527	543	484	160	988	370	271	721	322	1365	213	482	297	563	389	723	289	329	324	237	960	193	168	149	383	262	504	265	332	168	330	374	89	200	277	95	169	278	190	81	198	16	141	80	61	96
ETV1	169	146	294	636	165	302	25	1174	22	113	516	680	1116	404	142	245	65	318	100	330	16	94	168	80	67	10	65	32	21	40	74	191	124	267	287	10	47	39	79	4	13	200	78	53	11	45	149	144	16
AGK	717	697	779	615	562	723	292	1596	640	449	920	808	2009	505	722	414	589	475	882	351	465	485	290	994	574	310	521	651	280	441	314	472	230	421	706	285	645	617	367	882	885	689	503	479	57	339	464	429	444
ALDH3B1	160	253	426	754	451	296	105	468	71	400	548	271	509	239	89	193	41	366	215	247	156	338	86	169	352	76	547	208	69	128	203	507	128	51	435	89	490	826	364	636	423	333	466	520	21	147	458	460	173
TTC22	12	20	34	42	49	12	20	14	32	14	57	2	66	1	31	12	3	2	37	8	39	22	11	37	0	3	16	73	4	5	6	4	10	6	5	25	36	5	24	31	64	12	3	26	0	5	3	9	22
PHTF2	295	206	244	243	288	208	55	692	377	143	433	243	1067	154	355	184	297	143	529	246	165	176	129	526	249	50	76	154	106	163	152	184	75	152	228	68	86	94	57	143	82	69	73	66	4	34	32	33	44
CCL26	0	0	0	0	0	0	0	0	1	0	0	0	0	1	0	0	0	0	1	1	1	0	0	0	1	1	0	0	1	2	0	0	0	0	0	0	0	0	1	0	0	1	0	0	0	0	0	0	0
FARP2	597	298	379	495	380	406	187	728	277	274	560	328	1417	340	576	246	262	296	439	224	240	220	169	637	272	70	240	266	147	158	215	359	157	207	201	58	111	127	91	226	110	157	87	166	13	102	96	96	45
USH1C	51	158	501	1530	57	252	183	654	85	146	1081	29	91	106	9	199	146	94	355	54	6	65	93	84	2	376	257	383	51	653	979	33	2974	33	273	26	517	2002	182	245	56	62	80	366	4	157	246	53	316
GGCT	229	164	137	203	162	125	152	203	159	89	167	194	453	131	272	69	108	131	244	146	147	117	59	148	293	116	138	138	86	124	109	238	113	90	144	60	215	229	201	273	406	301	176	133	33	313	163	120	187
DBF4	116	55	81	87	92	93	45	238	144	38	136	79	302	46	127	67	95	55	147	60	83	57	24	124	68	19	26	71	38	88	29	43	15	57	58	42	46	53	17	52	99	71	23	29	3	32	32	18	22
TBXA2R	5	1	4	8	0	2	2	1	4	1	0	4	6	2	9	2	0	4	6	1	2	0	4	3	15	0	0	4	0	1	1	3	3	2	0	1	4	0	3	6	3	1	5	3	1	3	4	2	3
IFRD1	247	176	169	228	150	153	79	525	200	174	312	226	721	141	157	154	158	120	243	152	74	197	160	721	110	87	93	68	121	197	116	264	118	176	222	77	268	174	129	321	417	266	175	200	11	137	137	61	131
LGALS14	0	0	0	0	0	0	0	0	0	0	0	0	0	0	0	0	0	0	0	0	0	0	0	0	0	0	0	0	0	0	0	0	0	0	0	0	0	0	0	0	0	0	0	0	0	0	0	0	0
COX10	147	190	139	299	109	162	70	285	239	113	134	177	342	83	178	119	133	126	172	90	123	116	55	132	156	62	185	104	55	98	87	185	66	83	172	51	155	120	70	138	204	174	65	97	14	73	76	54	73
GTF2IRD1	244	165	272	232	233	333	146	327	375	209	381	308	313	205	335	145	152	195	246	135	194	108	90	201	261	86	298	222	99	120	130	175	83	129	167	81	481	248	305	578	568	395	174	260	25	200	219	180	263
PAF1	1020	1220	1233	1469	850	1488	591	1747	1339	844	1342	1134	1749	1036	1361	839	571	799	1177	505	738	680	347	1013	994	676	1407	652	458	490	574	1214	391	650	1002	342	1352	1334	941	1286	1605	1257	676	1292	216	1287	1065	989	880
VPS41	2210	1855	1582	1743	2601	2560	715	4793	1585	1107	1617	2881	5407	1397	1860	1233	1843	1785	2903	1330	792	1720	883	2569	1156	438	1884	805	674	585	849	1918	323	863	1235	265	1282	575	436	524	752	1546	602	442	105	845	578	372	457
ARHGAP44	264	210	157	306	191	144	121	135	317	174	244	90	354	131	502	107	165	120	303	74	254	90	35	355	69	109	172	52	173	77	63	115	133	82	84	66	115	134	42	41	224	61	73	147	36	203	71	103	72
ELAC2	1058	861	1058	1158	1098	1434	483	1872	1051	824	1231	914	1699	953	1222	706	701	700	1010	554	683	492	353	568	1022	400	970	557	359	318	538	744	378	567	777	179	878	515	972	1238	1068	613	478	933	100	468	632	514	364
SCIN	1146	246	213	713	738	396	243	297	403	268	291	431	962	499	456	427	1186	506	1128	977	475	300	368	942	133	292	266	166	334	647	90	235	225	570	192	64	334	267	217	83	468	668	172	562	16	277	235	48	185
ARSD	1260	516	409	984	514	985	687	1985	834	354	1095	436	2353	380	1006	501	1053	666	1533	552	459	690	219	1356	523	630	889	1209	444	689	387	543	326	394	471	236	417	847	346	948	1502	720	316	1125	119	491	573	450	315
PNPLA4	2075	692	727	1079	864	1825	857	2081	558	543	1262	662	2442	433	2198	441	1339	432	2007	362	748	714	231	983	550	467	963	923	461	426	197	429	221	522	543	175	402	949	387	249	499	935	288	332	160	996	562	672	292
MYH13	0	0	0	0	0	0	0	0	0	0	0	0	0	0	0	0	0	0	0	0	0	0	0	0	0	0	0	0	0	0	0	0	0	0	0	0	0	0	0	0	0	0	0	0	0	0	0	0	0
ADIPOR2	1865	1719	2084	1642	1867	1568	708	2864	1708	1420	2519	1245	3261	1556	2166	1070	1222	1056	1921	1028	1277	919	793	1817	2042	726	964	1137	695	625	1370	1261	744	1000	1532	344	811	822	663	847	975	960	667	572	177	727	638	649	654
CDKL3	91	57	50	72	61	56	12	96	106	63	68	78	81	29	50	41	30	58	63	36	48	37	26	72	24	39	58	49	22	33	40	63	20	35	52	14	40	60	64	90	84	58	48	63	4	52	30	16	23
UPP2	110	68	8	37	101	35	33	55	16	41	25	32	131	12	37	16	56	30	109	25	26	29	22	90	4	25	25	16	20	23	13	9	9	26	27	20	34	38	17	14	30	59	17	17	6	38	16	13	28
PRSS21	0	0	0	0	1	4	1	0	0	1	1	0	1	0	0	0	1	1	0	0	0	1	0	1	1	0	1	0	0	0	0	0	0	0	0	0	0	0	0	0	0	0	0	0	0	0	0	0	0
MARK4	206	160	307	381	179	231	148	341	248	179	392	191	541	206	407	173	107	160	268	156	155	150	83	213	252	102	246	153	91	106	169	262	148	172	187	60	260	247	265	512	451	244	142	363	41	228	191	208	203
PROM1	1541	1006	931	2213	611	650	591	5677	955	922	2386	1463	3606	998	3284	1007	1633	746	1608	139	2171	1122	263	2290	1540	304	837	726	383	897	609	432	350	625	581	200	296	680	364	627	709	842	167	421	92	154	355	400	474
CCDC124	171	52	176	246	129	108	193	72	180	149	320	179	171	179	224	58	65	123	238	127	67	18	28	29	115	91	235	221	41	43	47	99	52	45	69	19	191	260	344	670	437	229	80	335	122	572	348	184	98
CEACAM21	11	4	9	5	14	9	1	2	6	5	23	5	11	5	12	0	5	0	16	37	2	3	10	2	12	2	7	6	5	2	1	3	12	2	2	2	2	2	1	4	2	1	1	1	0	13	4	1	0
PAFAH1B1	3220	3713	4536	4312	3403	4318	1003	6772	3272	2854	6192	3435	6800	2978	5103	2701	2364	3023	3316	2000	2463	2787	1780	4887	2782	710	2324	1620	1273	1275	2367	3220	1354	2099	2791	778	1396	1191	929	1460	1976	1588	1127	1402	169	979	1108	938	771
NOS2	18	5	39	75	2	8	18	13	22	14	106	16	11	6	3	21	5	34	71	10	8	8	18	21	35	0	1	14	1	0	3	35	36	13	3	5	33	5	9	47	7	6	4	6	4	18	18	21	47
DNAH9	14171	13959	6988	7262	13363	12214	2540	25383	17102	8403	6941	14409	15397	6506	6573	10372	10753	8793	9945	1727	5674	8987	4706	11558	1290	3120	11173	3773	3836	4080	2257	9498	1416	4989	8325	1273	6792	5415	2872	2625	9098	7373	3593	5859	468	2995	5406	3389	2907
BLTP2	2714	2738	2543	2579	3093	3137	692	5678	2894	1945	2754	1968	5108	1780	2902	1702	1976	2040	2290	1353	2315	1342	1034	1918	2126	513	2006	1141	863	615	947	1686	685	1114	1427	307	908	863	986	1294	1222	778	559	806	98	425	694	942	530
SLC13A2	0	0	0	0	0	0	0	0	0	0	0	0	0	0	0	0	0	0	0	0	0	0	0	0	0	0	0	0	0	0	0	0	0	0	0	0	0	0	0	0	0	0	0	0	0	0	0	0	0
GAS7	5530	5104	4640	3511	7445	4812	1950	6509	4826	3316	5133	4807	9274	3508	4909	2192	4161	2927	5018	2536	3446	2128	1801	4017	2761	915	4829	1461	2244	801	970	3266	664	1638	3810	554	2251	1883	1576	2349	2650	2936	1463	1470	228	1622	1648	1096	1517
TRAPPC6A	57	17	75	101	31	38	77	44	35	70	118	46	76	51	57	28	15	43	106	70	43	13	17	12	71	39	87	93	8	24	18	30	32	32	26	9	90	90	141	167	142	101	46	168	35	155	109	66	24
MATK	62	16	19	71	23	20	30	39	67	22	29	17	13	28	29	24	13	16	36	2	40	5	4	30	3	11	31	33	9	6	5	19	14	14	11	4	5	31	29	50	90	32	11	57	10	49	41	17	30
CEACAM7	0	0	0	0	0	0	0	0	1	0	0	0	0	0	0	0	0	0	0	0	0	0	0	0	0	0	0	0	0	0	0	0	0	0	0	0	0	0	0	0	0	0	0	0	0	0	0	0	0
CD79B	11	0	3	1	1	0	5	0	1	1	1	2	5	2	3	2	2	2	6	9	6	0	3	2	0	1	1	1	2	0	0	0	2	1	0	0	1	0	2	3	3	0	0	3	0	4	0	1	0
SCN4A	6	0	1	2	0	3	5	2	0	0	3	0	2	0	0	0	0	3	5	0	1	0	3	14	3	3	4	1	0	0	0	1	7	1	1	0	3	2	0	2	6	1	1	3	0	0	1	0	1
ST7L	228	230	251	323	203	239	49	464	232	195	362	185	475	153	208	175	114	170	229	61	142	181	55	344	95	25	168	107	67	97	110	178	82	119	177	42	105	146	109	105	115	119	98	99	10	107	98	87	68
TKTL1	7	13	11	13	18	25	30	3	5	3	23	6	51	75	22	15	2	3	6	4	7	2	1	17	3	3	17	5	7	4	19	11	19	7	33	1	10	3	0	4	10	11	4	5	6	5	17	2	5
PAX6	984	822	1310	1710	693	1543	487	1704	939	788	2611	767	4296	714	1893	787	589	563	1087	244	783	557	411	1850	1135	263	985	957	355	653	637	1030	465	608	1257	410	290	611	303	797	774	886	401	360	70	659	402	1006	365
RPUSD1	75	10	54	84	58	25	80	28	57	47	71	33	49	65	47	17	19	20	86	49	37	8	13	6	44	46	49	81	11	10	11	18	25	25	22	1	69	83	103	198	97	51	36	126	19	118	64	40	27
RHBDF1	74	28	191	292	52	97	143	260	25	94	474	55	287	168	157	89	32	50	57	34	13	29	51	59	236	28	57	62	9	17	75	94	75	65	59	11	171	100	171	470	45	23	101	322	6	53	140	186	35
LUC7L	646	437	841	651	418	490	374	1378	311	416	1404	384	1472	424	568	452	396	327	648	339	402	422	254	959	570	609	290	484	201	395	265	384	387	510	437	182	707	588	1272	3885	1463	611	792	1216	161	496	513	528	564
CACNA2D2	164	31	113	210	25	116	71	297	41	92	239	19	275	37	287	93	78	35	112	25	164	23	19	119	76	22	22	190	83	95	53	11	49	86	28	40	47	166	47	95	69	32	19	94	7	27	41	46	27
BAIAP3	5192	1639	6934	9179	10844	3360	3702	4667	3969	5989	9206	3047	4385	6156	3502	2874	2049	2603	5859	1502	2478	975	924	2390	2990	1802	7135	3871	724	1679	1642	2855	1840	2535	2694	348	4415	3973	3103	8263	5925	4479	1296	9487	413	4995	3756	3276	1128
TSR3	212	47	189	200	243	82	217	58	92	144	242	122	188	130	179	61	62	86	287	112	60	31	24	44	170	91	239	241	38	36	54	84	53	65	70	24	155	148	158	215	190	174	56	150	119	479	136	172	48
PIGQ	878	285	776	897	1007	501	933	685	982	696	999	587	884	947	661	457	528	416	1273	222	462	140	155	226	878	393	1047	660	145	197	231	452	299	260	385	79	844	661	1195	2352	1657	647	300	1374	367	1174	1027	666	270
CRAMP1	123	71	265	227	95	149	90	330	77	87	404	76	304	130	145	126	62	92	139	96	69	95	73	220	223	63	107	123	37	73	100	98	146	108	100	41	116	106	100	393	79	81	98	291	8	61	120	124	43
TEAD3	137	121	195	321	80	131	102	264	119	117	309	103	458	104	274	117	101	121	319	109	96	73	57	99	136	139	106	213	51	87	60	133	206	152	100	64	181	194	139	356	223	114	96	332	24	41	152	144	79
SELE	39	76	1	19	19	8	6	11	4	53	1	1	95	6	2	7	2	110	115	1	4	186	14	213	2	4	23	0	20	12	3	620	158	17	54	19	0	0	0	0	17	0	0	1	0	1	0	0	0
DNAJC11	340	256	407	571	291	407	135	627	302	261	504	314	760	263	324	257	215	238	328	234	222	232	123	539	230	90	298	295	148	172	165	261	95	210	246	59	137	216	54	196	119	148	117	191	24	125	147	163	47
FMO3	7807	84	2	3	1078	28	2387	83	1103	83	83	8	3716	32	857	15	1550	13	2590	26	1820	132	93	3105	12	722	25	17	445	64	40	2	8	410	18	578	4	1796	154	3	130	348	25	115	15	22	229	711	4073
MYLIP	312	370	409	921	182	366	76	665	349	456	567	416	1641	231	278	169	142	478	478	139	213	415	166	307	206	102	357	254	132	254	463	550	193	369	407	109	143	198	99	137	482	166	98	231	29	106	202	129	109
NOX1	28	16	25	41	18	30	12	32	15	17	23	12	52	20	40	18	13	13	20	8	26	13	5	16	14	6	4	6	6	17	16	10	9	23	20	10	10	21	8	35	42	20	24	22	0	10	9	8	10
E2F2	3	1	16	13	1	3	2	11	3	1	16	1	16	2	2	1	1	0	2	13	6	0	0	2	6	0	0	15	2	2	2	1	3	4	1	1	1	3	2	3	0	1	1	2	7	0	0	1	2
PSMB1	1210	1273	1744	1653	881	1749	868	2082	1705	1278	1861	1352	2925	1169	1321	840	807	1177	1654	944	816	966	469	1133	1346	787	1650	1119	443	928	776	1484	513	846	1352	543	1871	1827	1651	2601	2024	1738	1278	1429	284	1200	1443	1054	1293
SYN1	20	31	38	8	64	36	38	62	5	22	131	28	184	14	24	44	23	32	18	19	12	16	10	15	108	2	12	59	26	22	57	13	30	24	10	27	42	22	77	164	37	23	33	77	19	108	50	58	50
JARID2	191	217	157	200	112	143	86	248	206	120	214	116	452	112	255	77	128	187	179	151	163	68	79	194	67	58	91	130	64	84	129	105	84	106	104	47	42	107	37	114	331	109	75	106	2	36	54	30	99
CDKL5	1088	659	872	704	914	758	388	1865	785	511	1493	927	2793	522	1083	633	707	439	1418	288	372	549	374	1364	525	145	623	588	201	372	372	876	178	459	934	145	186	229	97	151	187	285	144	95	36	116	129	161	119
CAMK1G	1	1	3	3	0	0	0	0	0	0	0	0	3	0	0	1	1	0	1	1	0	0	0	2	11	0	0	0	0	0	2	0	0	0	0	0	0	3	1	1	1	0	0	0	0	0	2	0	0
CDK11A	25	8	64	21	29	9	27	29	16	15	36	12	29	24	19	15	8	18	42	10	13	12	5	29	18	30	11	44	13	13	9	8	14	29	14	3	26	34	31	66	53	33	20	68	0	31	13	14	11
NADK	470	205	472	490	527	293	231	605	372	296	610	325	842	433	487	195	280	191	554	336	214	118	125	404	281	124	456	329	164	143	180	275	145	257	205	41	211	256	157	181	184	260	126	215	32	411	152	234	68
TFAP2B	0	0	0	0	0	2	0	0	0	0	0	0	0	0	0	0	1	0	0	0	0	0	0	2	0	0	0	0	0	0	0	0	0	0	0	0	0	0	0	0	1	0	0	0	0	0	0	0	0
TFAP2D	0	0	0	0	0	0	0	0	0	0	0	0	0	0	0	0	0	0	0	0	0	0	0	0	0	0	0	0	0	0	0	0	0	0	0	0	0	0	0	0	0	0	0	0	0	0	0	0	0
DLEC1	4415	3901	3647	2263	3691	3975	1298	8007	3086	4237	4305	3187	5088	3345	2233	3247	3541	2310	3441	765	1842	2710	1394	5112	1594	2822	3646	2745	1536	1964	2263	2827	986	2674	3333	2218	3759	3959	3049	6671	13283	2373	2965	10098	161	1953	3678	2640	2355
CYTH3	659	367	502	682	616	778	360	1000	366	503	675	626	1550	462	938	250	400	327	819	386	316	179	184	423	583	173	319	422	198	156	166	294	128	271	309	63	356	218	190	270	175	366	169	226	48	320	223	187	108
ADAM22	2192	1647	350	2092	1867	1670	306	4990	2134	1129	758	2245	5119	1061	2052	1442	1765	1311	2475	1187	1130	1238	950	2158	478	241	858	891	584	589	271	915	56	852	639	264	336	572	133	338	681	857	359	291	40	209	466	132	343
SYPL1	4557	2773	2225	3641	3133	3276	939	8818	3096	1490	3510	3951	11341	2270	3075	1906	3812	1906	5276	1473	1733	2008	1398	3767	1192	582	1702	945	1477	986	1341	2756	520	1727	2194	424	1163	580	638	231	906	1674	754	474	89	792	556	422	503
CYB561	3656	2811	2237	3743	4026	3466	1550	4640	3638	2450	2200	3052	5569	2645	2980	1849	2465	2910	3582	831	2507	2048	789	2249	2043	1533	4437	1464	840	958	1376	3386	441	954	3004	641	2784	2549	2346	2164	4337	2403	1745	2674	242	1347	2591	2004	1532
SPAG9	9733	11305	10775	8334	9790	16088	2289	26434	12088	6967	16812	11588	21892	8920	14882	9407	8060	9213	7928	3094	5341	7586	4806	12034	7052	1122	5823	3236	4211	1995	7129	6935	2909	5756	7546	2236	2491	1649	2569	5367	5666	5299	3351	2004	357	1576	2867	2441	2144
CELSR3	27	22	93	10	23	28	13	68	15	15	189	31	55	64	13	30	16	12	33	52	6	16	16	18	150	12	19	71	12	6	20	17	65	15	22	13	30	19	20	143	84	35	25	79	4	18	39	30	18
AASS	1115	1025	1208	1342	981	1374	208	3371	1176	737	2267	1195	2910	780	1107	1215	1126	914	1386	551	566	1007	586	2485	883	405	583	1031	527	785	827	676	1041	766	981	270	804	926	400	969	1080	742	591	1013	61	278	496	352	340
PLEKHG6	3	3	4	1	23	1	2	2	2	5	5	2	9	2	2	0	1	6	10	10	4	1	3	2	8	2	1	5	1	2	3	1	6	3	2	0	1	4	1	6	8	1	0	3	0	2	0	1	3
SS18L2	94	124	126	86	117	149	63	191	113	104	168	111	271	109	119	104	82	82	156	112	57	72	46	85	95	70	121	76	63	79	89	126	59	73	131	88	163	149	113	163	332	158	131	139	19	175	129	68	104
MPND	103	23	93	121	56	72	97	80	70	55	120	72	122	38	112	40	51	46	142	65	39	25	23	24	72	27	81	89	22	20	19	55	20	31	33	5	101	87	71	129	83	82	25	85	29	161	51	71	30
MGST1	1854	806	2033	1171	3870	403	953	3052	444	448	2214	1251	6403	1443	5487	760	786	279	3192	6101	1733	974	553	5749	186	1446	1330	604	786	640	211	1027	291	1259	1437	592	2306	2192	55	29	1428	1849	762	1647	440	2556	1207	253	1078
CRY1	1205	1031	1649	949	1141	827	291	1708	1173	688	1868	812	2166	1107	1724	467	1178	520	1242	325	1009	539	358	1716	786	219	445	584	429	661	803	566	436	611	557	339	271	210	315	118	573	405	167	293	46	495	227	125	311
PGLYRP1	1	0	1	0	2	1	0	0	0	0	1	1	0	0	0	0	1	0	2	1	0	0	0	1	1	0	4	3	1	1	0	0	1	0	1	0	1	0	0	0	0	0	0	4	0	0	0	1	0
NFIX	7000	4145	6799	7315	5423	4961	2800	6730	6459	4896	9254	4444	9170	4979	9731	2735	4675	2736	8330	2593	5443	1612	1392	6094	4064	2082	3896	4342	2489	2080	3388	3196	1515	4672	3949	992	2376	2628	2211	2276	3550	2436	1044	1596	807	3640	2250	2389	2087
ST3GAL1	187	99	125	107	223	190	68	139	57	74	153	85	697	115	106	95	62	144	267	489	115	273	102	80	170	12	150	49	46	54	48	743	142	148	78	27	91	47	33	20	109	71	34	84	3	13	34	19	14
MMP25	11	1	6	7	19	6	4	7	4	7	8	2	25	14	5	0	4	4	13	10	11	2	8	8	68	4	86	12	23	17	2	29	9	6	13	8	1	1	4	5	6	19	1	6	1	37	3	12	3
IL32	53	17	24	58	29	32	26	24	41	14	25	11	128	40	53	9	6	46	79	54	59	12	17	9	112	28	9	25	12	33	21	80	93	20	9	23	36	25	32	42	44	30	9	37	2	17	14	5	7
PKD1	1337	268	1155	937	2001	499	380	514	543	1169	1060	576	997	706	811	346	348	720	994	490	468	171	212	322	456	133	1193	758	165	151	249	748	309	328	264	34	333	464	306	1087	533	205	172	1372	19	183	506	361	74
MAPK8IP2	242	59	197	51	181	60	103	136	58	110	254	44	100	96	258	49	39	42	91	111	130	39	63	82	405	17	67	128	173	39	44	40	68	45	33	41	113	124	79	365	89	54	54	73	69	132	44	81	56
MED24	946	719	1132	1163	1060	958	467	1281	1216	816	1237	834	1599	866	1174	714	428	614	945	477	752	480	319	620	655	409	1176	549	384	262	493	828	316	564	757	189	764	765	595	1331	1303	669	449	1042	80	594	605	682	322
RHOBTB2	486	391	752	697	554	382	204	447	515	181	1283	329	1059	334	512	354	131	297	363	494	274	342	199	305	681	188	348	84	63	63	316	500	723	71	221	55	405	345	191	565	823	257	123	446	25	272	195	592	263
HEATR5B	988	656	641	804	956	909	243	1708	611	448	868	554	2051	504	863	623	518	432	604	372	388	610	342	1301	455	179	545	356	312	204	420	532	252	376	546	139	310	272	237	421	259	305	275	443	25	149	262	185	190
SEC62	4644	4376	3760	2353	4257	5472	691	8087	3734	2604	5189	3932	8520	2938	4037	2778	2790	3122	3331	1879	2629	2751	1554	4106	2952	640	1947	1310	1365	1169	2090	3302	1135	2280	2819	912	1693	1673	1431	1164	2666	1957	1465	1192	278	1319	1381	938	1214
RPS20	4236	2534	4130	4397	2972	5141	4236	5624	3524	2902	7207	3658	12241	2932	6217	2202	1892	2746	4610	2917	2409	2104	1302	2645	3777	3318	3966	3189	1346	2672	2172	3452	1193	2579	3040	1938	7234	5883	7573	9381	8529	6224	3178	7731	1381	9449	4994	3657	3923
CSDE1	6757	7178	9718	9157	7626	12735	2016	14038	6469	6850	11108	7748	15288	6382	5716	5495	4265	5129	6378	4849	3469	5869	3291	9725	3836	1358	6334	3566	2290	2068	3990	7517	2392	4214	6475	972	2896	3868	2055	1106	2403	4501	2488	1786	536	3738	2788	2847	1507
UBE3C	1608	822	860	1185	1665	1334	455	2016	1096	781	955	1245	3358	802	1404	619	1256	949	1994	795	563	645	588	1625	940	347	1020	794	485	542	518	1123	285	687	775	143	638	491	314	415	494	627	334	479	59	607	338	291	256
REV3L	1277	1482	1631	1195	801	2762	231	2658	1745	857	3017	1852	1941	1077	1277	1182	1257	1193	1263	578	892	1124	578	1944	948	182	907	701	732	704	609	1154	391	493	928	332	373	498	442	942	786	631	629	511	34	161	455	284	314
TENM1	1303	704	3	97	1190	13	20	9	173	359	35	160	700	204	564	40	342	27	390	200	299	23	123	924	2	236	81	33	940	666	17	170	3	290	138	284	108	6	14	1	194	24	396	25	2	89	24	1	29
PAX7	356	1077	0	0	0	1781	0	0	0	2	10	0	0	0	0	0	0	889	2	0	0	0	0	1	965	90	1013	0	0	232	0	0	395	0	726	0	0	0	0	0	17	0	0	0	0	387	503	87	0
MASP2	75	45	102	71	46	71	11	141	28	55	207	42	66	38	43	44	53	27	52	20	46	66	21	209	24	4	34	41	31	43	33	13	28	43	24	19	9	59	1	12	7	28	20	28	3	5	31	15	2
IYD	2	1	0	0	0	0	0	0	0	0	1	0	1	0	0	0	0	0	1	0	1	1	0	0	1	0	0	0	0	0	0	1	0	0	0	0	0	0	0	1	0	0	0	1	0	0	0	0	0
FAM76A	467	422	830	893	336	932	246	1234	497	502	905	511	1429	586	918	539	473	252	577	198	454	448	159	1167	192	272	338	477	200	336	442	327	206	458	652	132	391	549	322	271	661	491	362	468	42	341	367	224	279
TRAF3IP3	95	31	32	36	46	42	12	28	40	14	52	16	121	36	45	25	23	14	45	134	38	45	48	50	18	11	12	13	15	21	5	11	12	15	19	9	4	14	9	6	14	6	6	7	0	10	7	6	7
POMT2	1584	784	1576	1794	813	1167	594	2231	566	932	1255	750	2420	997	1300	811	1057	485	1233	581	971	531	506	1534	661	499	785	992	342	452	419	656	416	925	612	179	601	718	266	735	721	658	329	969	106	441	541	497	168
VTA1	786	1033	1011	1034	639	1127	182	1826	1168	675	1280	893	1951	712	781	645	549	611	836	452	505	652	295	872	583	184	712	287	279	360	559	769	286	458	839	227	401	448	310	321	586	554	426	332	40	324	432	309	367
MLXIPL	48	10	29	61	25	11	37	2	11	19	69	10	35	44	37	16	10	10	45	119	15	8	36	22	21	8	11	24	25	35	5	2	72	10	11	21	20	26	13	47	47	39	15	84	11	61	18	13	21
BAZ1B	3684	2391	2634	2666	3187	3166	1247	6561	2766	1777	3241	3103	5791	1971	3515	1605	2583	1841	3368	1484	2123	1513	1260	3164	2149	860	1655	2261	1096	1083	1443	2035	731	1880	2068	364	1630	1227	1163	1029	1576	1476	774	935	241	1070	794	712	843
RANBP9	822	880	902	979	624	979	264	1626	1152	621	1385	938	2206	767	751	644	535	698	1000	611	335	732	422	1056	1095	228	759	417	327	370	581	1191	419	575	956	229	481	346	411	524	551	648	499	463	32	370	493	333	396
ETV7	22	25	5	34	45	12	2	9	33	12	11	7	36	4	9	8	2	46	30	19	20	16	9	2	3	10	9	7	3	8	2	32	12	16	5	3	9	12	9	11	22	5	5	16	1	8	12	5	1
SPRTN	339	263	336	359	328	346	71	649	440	205	381	329	711	258	271	247	201	225	325	113	163	254	108	441	204	73	250	119	116	112	198	292	71	171	350	104	112	169	84	110	230	160	110	114	8	90	135	79	114
METTL13	420	398	529	526	539	572	227	783	410	392	506	362	824	496	422	361	236	353	399	327	238	208	211	402	481	100	466	288	160	131	251	319	169	241	280	92	286	195	130	135	178	327	163	152	52	327	167	179	101
DYRK4	602	383	806	545	413	448	410	450	490	454	767	366	760	379	814	304	314	223	490	341	419	228	174	417	574	444	364	493	171	359	267	345	215	302	431	241	679	806	642	907	1302	690	409	518	88	891	517	337	402
ZNF207	2214	2119	3026	2277	1739	2331	677	3903	1857	1817	3326	1808	4995	1880	2578	1562	1586	1537	2312	1042	1716	1584	779	3434	1624	495	1409	1141	837	1467	1306	2343	989	1549	2038	734	1119	1095	978	1063	1544	1301	1021	855	129	834	1083	958	629
UQCRC1	1321	1092	1958	1324	1328	1459	1073	1763	1138	1179	1779	1264	2817	1136	1017	904	775	1070	1510	791	815	780	466	652	1385	903	1996	1053	432	694	592	1860	646	764	1321	489	2422	2392	1133	2909	2652	2050	1058	2682	650	2080	1605	1919	896
STARD3NL	1261	1142	819	881	1629	1161	370	2659	1043	574	1096	1505	3274	1003	1080	716	905	752	1413	563	598	776	462	1323	1052	210	907	545	473	466	510	995	356	785	936	268	843	631	705	313	1013	1379	564	487	56	918	592	510	719
CD9	2971	1185	3024	1763	3489	2655	1651	3592	1716	1715	2842	2297	7309	1704	4172	850	1478	1482	3427	2129	2262	1167	972	2992	1761	483	1678	2201	1231	1249	1446	2598	373	1737	1349	816	1828	1543	1567	334	1468	1325	797	1530	163	1013	886	414	729
HHATL	280	81	95	58	79	76	85	204	149	153	125	67	188	63	66	70	72	104	127	30	95	89	89	333	23	98	136	51	44	134	39	49	14	81	158	166	194	347	49	257	528	171	125	280	14	174	96	76	188
NCAPD2	841	606	1605	961	874	1001	385	1615	811	739	1584	656	1679	796	1345	541	690	407	1108	595	570	324	339	860	1023	386	574	700	255	233	470	267	312	510	572	153	394	533	395	610	444	474	286	478	59	454	334	380	241
IFFO1	416	143	400	337	303	195	272	369	216	303	592	185	675	363	397	151	229	120	553	381	191	125	149	256	298	322	282	410	127	107	137	106	183	196	180	76	286	216	351	686	357	214	198	492	46	324	230	142	169
GIPR	150	64	1	66	82	124	52	251	266	26	18	105	225	5	24	179	122	99	203	29	69	106	54	65	8	157	197	2	10	143	136	138	8	25	147	25	151	249	109	923	470	106	68	278	0	3	67	35	268
PHF7	139	168	186	111	130	226	31	339	186	120	230	192	167	92	76	143	121	103	159	65	85	161	59	208	96	63	196	122	87	65	115	164	44	81	181	44	264	151	47	76	347	238	79	142	7	159	155	89	85
SEMA3G	45	31	10	14	12	27	32	17	8	17	7	25	47	28	16	14	10	27	22	12	17	6	17	18	25	1	6	13	11	14	12	6	54	21	8	13	14	12	10	22	8	4	20	24	1	0	4	4	7
NISCH	3877	1685	2860	1457	5840	3159	1621	4451	1863	3491	3637	2440	4029	1935	1767	1647	2273	1765	3179	1199	963	1400	859	2686	2619	1315	3947	2096	1463	874	1306	2174	732	1362	1996	527	2660	1829	821	2289	2104	1806	1142	3479	565	2925	2019	1276	484
STAB1	544	58	365	199	1004	204	132	190	106	205	358	222	905	481	213	99	84	129	1128	2195	264	130	187	73	362	55	150	191	107	109	36	140	535	206	82	110	257	265	228	603	251	134	82	764	21	90	215	90	52
FUZ	599	480	485	802	450	569	347	843	704	365	595	480	955	438	687	392	403	381	701	269	468	318	158	455	384	274	851	389	195	188	241	502	120	218	435	121	498	691	467	842	962	634	246	827	58	548	577	493	345
SLC6A13	45	6	4	10	12	8	19	9	21	6	10	3	9	7	24	3	5	3	7	3	14	10	5	37	4	10	5	7	7	2	4	4	16	5	5	5	10	20	5	73	27	6	12	15	4	12	5	4	20
IDS	1182	342	484	353	683	635	166	422	359	424	410	248	1506	165	460	282	387	431	594	342	298	248	176	449	394	39	291	443	207	228	128	332	108	355	226	68	41	96	56	114	111	91	60	50	34	82	59	56	72
PRSS3	3	1	0	1	2	1	0	1	2	1	1	1	3	4	1	0	0	0	1	2	0	1	0	1	1	0	0	2	2	0	2	0	2	0	0	3	0	0	0	1	21	1	0	1	0	0	0	1	1
ZNF200	162	122	203	293	126	196	57	276	151	138	221	134	429	107	174	121	128	135	184	78	95	123	46	157	124	51	119	114	41	86	95	114	41	109	144	38	86	93	81	139	94	55	58	113	11	82	67	64	46
CD4	615	175	326	235	389	296	151	222	315	176	506	249	1232	381	310	208	91	140	580	1527	364	155	317	160	211	31	87	108	204	150	58	113	402	185	111	97	119	133	110	137	164	127	73	98	17	95	130	101	94
LRRC23	5006	6721	5798	5005	5920	4319	2577	5813	4414	5254	8177	3590	5129	4876	4404	3403	3614	2354	5644	1126	4634	3811	1826	4555	2432	6087	6211	3016	1933	3263	3914	3561	1567	2432	5851	1846	2773	7428	3234	4708	6770	6141	2123	4160	1147	4132	5172	3488	4826
BTK	148	64	80	49	109	93	42	69	59	26	129	58	211	75	58	43	25	37	104	335	54	51	106	72	30	12	25	19	68	67	9	21	67	40	28	19	28	27	26	32	18	34	14	23	2	48	22	12	16
HFE	700	519	298	359	390	327	100	884	625	520	245	300	1064	256	505	120	726	351	901	306	432	167	179	142	170	179	260	228	112	168	196	164	65	241	218	34	330	159	203	155	161	159	162	105	1	43	105	103	73
SCMH1	420	251	540	830	370	758	297	743	277	297	863	277	1158	416	707	316	376	197	579	237	251	189	133	637	444	232	209	553	191	246	251	277	234	369	305	93	445	524	408	497	486	324	236	454	85	421	271	338	181
FYN	1328	1941	2247	1481	891	1826	642	2811	2081	1133	3592	1525	3767	2158	1872	1329	906	958	1583	1442	662	961	782	1698	2308	406	1185	1000	623	403	1143	1176	980	1013	1295	582	1222	1079	1043	1978	1699	1523	1278	1158	126	759	1487	1220	1000
HIVEP2	1385	2097	1233	940	1107	1782	252	2003	1591	1016	1738	1436	1977	1110	1235	920	1022	2555	1285	462	714	1366	772	1005	1331	264	886	691	592	546	859	2650	580	667	1010	400	681	572	477	837	965	513	517	723	103	214	512	403	610
FMO1	19	22	36	25	68	38	240	673	3	47	842	35	129	158	435	2	33	15	51	1	50	5	20	580	10	1	8	4	4	6	6	2	115	10	140	9	11	62	4	2	38	184	7	10	11	87	13	68	110
ELOA	543	345	586	691	528	679	192	979	513	342	843	436	1120	461	570	400	335	300	493	373	309	343	209	670	329	155	420	321	205	221	291	402	267	338	408	93	289	331	248	325	248	299	191	341	46	315	230	196	159
LYPLA2	975	276	734	1166	787	567	625	758	737	857	838	436	1079	600	747	391	427	246	1026	318	599	219	160	500	231	564	841	870	239	541	362	498	255	477	457	165	929	1602	478	781	1692	946	302	1316	343	1573	685	726	369
CLCN6	774	369	586	632	722	651	249	1234	270	418	966	561	1461	463	454	456	381	349	482	552	304	352	305	1035	252	169	377	300	275	257	273	367	266	399	341	121	360	369	272	391	424	283	308	605	31	206	266	253	178
MRC2	4373	952	1510	523	3651	931	1739	146	2844	2184	3948	1180	1549	2050	1653	471	240	1334	2592	823	3423	478	317	964	5598	1030	4236	731	847	727	619	955	1413	212	574	387	390	828	3297	4663	7883	1016	1080	1321	407	1439	1784	782	1238
NME1-NME2	0	0	1	2	0	0	0	0	0	1	3	0	0	0	1	0	0	1	0	0	0	0	0	0	1	0	1	0	0	0	0	0	0	0	0	0	0	1	0	0	0	0	0	1	0	2	0	0	0
SLC6A7	2	0	0	0	0	0	0	0	1	0	0	0	0	1	0	0	0	0	0	0	0	0	0	1	0	0	0	0	0	0	0	0	0	0	0	0	0	0	0	0	0	1	0	0	0	0	0	0	0
TSPAN9	1060	559	951	988	494	520	558	783	716	1306	1491	479	1103	1157	1616	377	299	402	729	119	1099	226	292	104	1318	121	489	661	247	385	367	293	371	248	287	89	195	309	387	298	356	184	167	181	81	133	130	296	98
BTBD7	790	647	925	856	544	1134	195	1798	544	714	1315	645	1557	713	765	725	635	499	795	378	417	555	400	1005	242	147	548	395	196	264	217	601	185	472	568	98	250	193	111	131	155	226	195	227	27	159	203	147	85
APBA3	61	20	47	82	37	27	29	51	51	40	78	33	81	52	78	32	20	28	42	35	29	12	28	55	52	31	50	74	30	36	21	26	45	44	32	10	40	27	54	126	68	23	24	88	13	30	38	41	12
MKS1	644	628	691	894	591	620	258	1175	891	488	800	633	1188	520	816	523	504	423	659	206	456	403	205	812	297	245	676	369	273	339	305	469	214	435	617	235	607	508	651	1058	1151	453	365	860	85	331	415	327	371
ABHD5	697	603	512	366	454	797	202	1110	899	346	724	590	1398	492	570	434	483	389	662	400	285	469	223	655	874	138	469	246	217	219	397	517	252	311	501	204	239	247	221	218	529	480	244	203	75	306	324	158	249
ANOS1	559	334	319	1432	194	1093	166	1376	334	123	1122	356	4928	1537	1375	597	75	649	236	609	113	164	396	913	1091	1	58	75	172	29	331	769	156	152	442	106	11	97	89	139	163	137	162	91	3	79	177	273	161
AKAP8L	582	573	945	760	394	763	429	1070	648	484	1622	492	1538	681	666	493	540	394	701	313	506	414	228	650	610	519	578	520	244	354	371	629	522	533	482	206	673	482	734	1678	1490	548	533	988	57	393	492	566	478
MBTD1	288	299	488	439	226	416	89	855	304	205	808	309	822	258	470	307	285	210	336	204	232	285	148	547	298	101	211	155	107	165	226	161	107	200	333	97	147	135	164	285	180	188	172	190	6	84	103	82	114
UTP18	556	425	500	397	448	529	206	793	550	357	651	414	1050	263	715	267	291	377	480	301	456	297	168	509	412	123	396	317	232	290	282	476	160	326	422	186	189	248	160	201	400	335	184	143	39	317	176	172	142
RNF216	1742	1106	1273	1399	1733	1412	718	2551	1203	1015	1626	1471	3096	1327	1698	656	1168	932	1994	666	928	494	482	1093	1137	481	900	1093	515	407	478	827	385	788	629	113	780	626	549	777	1022	710	386	631	67	650	523	555	252
TTC19	816	891	1165	1166	569	1262	395	1845	619	685	1706	677	2059	738	1635	637	540	632	837	486	844	539	292	1249	955	229	502	657	412	326	504	708	413	628	785	239	420	450	373	642	814	693	441	507	97	430	459	286	274
PTBP1	1897	1265	2332	2077	1392	1556	882	2477	2123	1484	2983	1598	2997	1636	2272	1013	1005	1366	2318	864	1258	702	520	1063	1495	627	1677	1346	529	695	894	1756	899	1102	1225	397	1788	1459	1768	2725	3002	1372	836	1757	297	1126	1398	1109	1036
DPF1	9	3	22	19	18	8	15	32	8	3	18	11	38	22	58	16	8	4	28	16	11	1	7	18	14	4	1	20	7	1	5	2	7	12	6	1	9	6	10	12	14	21	8	6	9	24	4	11	6
SYT7	4	1	12	6	4	1	10	8	5	2	25	5	12	6	4	8	2	1	7	5	10	4	5	6	3	5	0	14	5	6	43	1	35	0	4	4	3	10	2	6	5	4	0	8	1	0	2	5	2
LARS2	669	495	518	519	620	617	169	1054	616	444	749	513	1074	462	697	448	389	382	609	258	333	319	210	531	781	116	526	287	225	135	280	379	247	320	304	138	283	267	243	288	364	294	160	294	34	262	211	262	210
PIK3C2A	1853	1724	1683	2292	1642	3018	282	4034	1840	1344	2588	2213	3932	1438	1639	1715	1430	1504	1595	893	996	1655	918	3346	1064	165	1145	890	613	678	927	1528	525	643	1600	292	378	520	285	474	394	469	575	510	41	221	373	309	285
PLAUR	108	121	82	65	125	37	37	63	49	100	80	88	802	65	50	80	18	216	310	212	38	105	165	107	92	23	121	26	86	108	22	395	322	91	100	92	91	39	19	52	189	110	20	51	4	23	29	25	22
ANLN	227	101	65	15	74	62	23	141	27	27	96	42	131	95	44	25	15	18	34	61	36	34	17	160	184	3	12	65	30	13	7	9	5	25	14	39	3	2	11	16	15	18	17	7	4	8	5	15	49
WIZ	212	70	257	432	130	106	168	200	181	142	359	93	282	190	412	98	77	85	233	153	161	27	46	91	271	79	161	198	62	96	74	103	137	121	90	43	147	144	234	396	247	152	87	203	23	130	145	119	99
RABGAP1	2714	1927	2406	2749	1904	3288	665	4234	2188	2207	2849	2043	3746	1657	2939	1748	1402	1504	1892	925	1576	1406	813	2994	2017	517	1865	1718	871	1281	1536	1672	617	1086	2041	569	1111	1056	998	793	1343	968	747	869	187	707	888	842	477
DCN	1611	236	148	26	1767	624	375	99	50	231	119	166	570	390	170	42	166	289	565	1533	39	142	380	1487	244	74	208	43	332	150	66	15	2543	84	200	78	1	20	12	1	101	39	102	3	160	131	9	35	34
QPCTL	39	24	53	78	23	49	23	102	45	28	56	21	86	38	46	33	7	23	22	54	24	19	11	23	100	6	36	27	20	22	21	51	37	20	33	19	80	45	80	154	50	53	42	76	4	8	30	63	41
PPP5C	1161	811	1191	1657	751	1067	505	1349	1431	923	1761	1159	1804	880	1423	721	779	640	1351	473	792	545	296	1013	698	451	1251	871	390	484	457	899	342	598	729	190	742	1009	425	959	870	853	366	802	103	741	780	921	386
CEP68	1160	816	981	1111	1227	1035	358	1838	606	595	1284	782	3094	618	1073	746	613	601	1022	526	465	572	462	1403	422	103	684	345	344	248	555	804	251	421	727	133	271	256	155	244	223	607	303	203	37	276	253	182	96
MAP4K3	1629	1396	1334	1286	1397	1669	305	2671	993	837	2027	1208	3937	1075	1559	999	895	994	1106	394	830	1023	465	2349	645	145	823	390	422	349	422	1009	254	618	992	198	413	226	281	335	308	444	476	382	37	221	296	194	246
ZBTB32	5	6	4	3	4	10	2	22	1	2	6	6	15	5	1	1	1	4	5	0	3	5	4	9	8	1	8	0	3	2	3	6	2	6	1	3	0	0	0	10	4	3	6	5	0	2	1	1	2
TYROBP	277	97	159	167	287	168	117	104	124	125	301	155	558	220	150	94	41	120	393	1043	127	67	145	79	113	55	144	73	107	128	20	99	209	83	80	99	212	177	277	277	286	263	84	279	84	321	185	90	119
LDAF1	129	91	111	197	96	169	55	306	96	57	119	114	480	105	186	101	91	68	138	74	77	113	46	65	47	16	80	51	31	19	45	146	19	72	83	17	74	31	49	32	34	80	55	97	10	59	57	52	18
GABRA3	9	1	2	0	1	1	1	0	16	1	69	1	0	25	7	45	0	3	0	19	0	0	13	6	0	0	0	0	0	0	14	2	0	0	0	0	0	0	0	0	6	13	0	0	2	3	1	2	9
BRCA1	493	546	431	296	613	545	101	965	543	252	399	315	689	273	580	274	334	308	267	129	282	194	156	411	409	218	909	216	225	64	152	194	89	188	330	76	166	123	144	319	251	211	165	176	70	144	149	115	130
ERCC1	694	547	1023	889	508	572	388	883	1154	656	959	630	1272	540	1011	495	376	456	669	448	572	262	211	399	804	283	787	522	356	398	442	578	396	447	552	324	806	968	1054	2554	1997	874	628	893	140	773	738	717	1032
CD22	83	9	3	5	11	19	4	8	9	10	11	10	12	16	4	8	30	6	17	67	11	7	9	19	0	0	1	0	5	4	2	5	4	6	2	4	4	4	1	0	17	3	1	5	0	1	1	1	13
SEMA3B	267	82	655	301	315	267	212	590	54	306	1208	155	491	384	195	179	99	195	263	340	39	49	146	139	458	110	188	218	64	64	128	121	425	174	140	49	405	151	324	785	349	305	146	725	61	498	275	296	69
MBTPS2	1083	589	674	1045	915	729	177	1397	571	379	803	628	3301	428	882	388	966	419	1109	332	620	498	237	925	374	94	479	418	269	306	398	569	148	399	396	113	87	175	60	66	165	128	81	66	20	65	78	81	66
PRICKLE3	61	20	38	32	55	21	38	32	27	24	77	31	104	16	31	22	27	23	84	34	27	17	14	33	41	14	23	39	15	17	19	23	28	30	29	16	34	24	23	39	41	27	19	23	4	23	24	22	12
LTF	498	108	532	16	1255	81	52	16	368	26	863	54	778	518	12	316	7	538	2968	17202	330	118	2737	15	18	18	74	17	109	4	7	58	11	122	19	24	43	39	202	18	1126	1067	50	38	75	14	48	2	37
EXTL3	3116	1565	2831	2031	3031	2237	1042	4003	2500	1976	4051	1606	5598	1448	2311	1723	1522	1305	2453	802	1737	962	657	2112	1950	692	1807	1326	735	757	917	1285	540	1143	1042	304	1042	1074	817	1012	1309	822	346	936	149	650	697	1023	519
NR1H4	5	0	3	0	3	0	0	6	1	0	2	1	2	0	50	0	15	0	3	1	3	0	1	25	0	2	1	3	2	1	0	0	0	12	0	0	0	1	1	0	2	1	0	0	0	20	0	0	0
ELOVL5	2661	2053	3071	1334	1288	2111	488	2798	1286	1420	4363	1655	4314	2191	1810	1200	1167	1465	2024	1587	1268	856	822	1620	2242	286	763	970	799	674	1092	1633	1136	1385	1390	253	431	450	477	405	341	461	695	276	59	282	469	658	226
ALOX5	178	54	110	82	124	110	41	77	73	41	166	83	345	110	122	73	25	65	136	343	91	43	76	48	65	15	89	57	79	73	14	44	140	41	62	35	81	36	74	99	166	88	29	98	4	41	45	26	30
CALCOCO1	2772	2914	4117	3150	1874	3220	1244	5145	3105	3377	4251	2206	4651	2217	3470	2221	1769	2022	2704	1299	2610	1624	1072	2728	2333	1424	2537	2043	962	1459	2278	1925	1158	1650	2179	873	2309	2180	1265	2636	1996	2002	1376	1924	210	1395	1608	1578	965
UBR7	700	610	734	911	561	967	278	1340	325	559	894	706	1615	579	782	477	499	494	788	481	344	584	313	758	417	192	702	458	188	252	220	792	227	426	651	127	475	381	195	177	217	675	314	282	38	363	382	290	186
MAP4K5	850	625	1034	1101	713	1134	196	1608	567	584	1696	772	2235	647	1222	633	737	495	1017	408	423	754	382	1587	325	185	530	379	223	413	398	767	400	532	761	161	299	302	140	209	277	486	294	352	26	262	303	177	150
EHD3	358	144	233	440	472	167	192	208	109	114	447	122	738	206	329	191	104	127	183	240	178	82	113	301	153	42	161	203	88	52	119	116	120	104	116	40	134	157	195	102	134	173	121	106	70	124	123	82	46
PSMC4	1081	983	1203	1211	716	1063	574	1434	1459	922	1282	976	1939	797	1252	683	605	867	1075	652	868	550	338	848	1351	560	1326	793	421	591	580	1139	542	648	1068	497	1445	1548	1454	2479	2600	1219	848	1206	223	1006	1194	842	1418
MAN2B2	677	324	440	247	828	1053	330	1587	221	470	836	1110	1885	720	437	334	238	525	536	574	151	308	372	424	822	161	315	272	186	171	161	689	190	284	514	120	1331	354	770	548	667	473	573	955	82	262	712	501	458
SLC7A14	38	7	3	1	10	9	6	3	7	9	39	6	12	10	7	12	1	9	3	26	2	2	12	18	3	2	2	0	7	2	7	2	0	2	0	3	0	3	0	0	3	4	0	2	2	0	0	1	6
CLDN11	218	72	16	2	118	34	12	12	39	25	131	30	51	210	25	47	7	45	22	264	20	43	88	105	10	5	8	0	47	5	100	6	29	4	12	31	0	2	8	5	74	51	9	4	2	8	2	4	65
SLC25A39	610	251	663	990	598	418	629	426	547	468	673	429	1015	487	868	210	215	314	828	459	460	156	139	286	846	400	638	647	131	303	253	435	326	341	337	127	854	915	720	2412	1319	682	362	979	268	1063	515	512	334
MVP	266	144	485	289	246	211	207	369	115	349	743	308	665	432	173	204	69	388	318	941	129	140	142	122	373	51	377	136	39	78	149	551	550	156	227	76	560	207	501	813	647	298	342	2320	47	251	808	357	110
NUB1	1708	1171	1469	1507	1493	1613	747	3370	1312	1011	1921	1260	3826	1027	1709	803	983	1200	1812	543	806	776	582	1283	1072	496	980	879	476	546	652	1061	421	890	1192	274	1133	626	764	769	1010	1154	472	738	164	968	578	549	531
PGM3	471	700	462	503	226	587	120	885	641	274	766	533	1081	419	675	384	265	387	415	281	249	324	248	572	995	56	221	201	224	292	317	422	246	243	440	173	161	195	213	452	303	213	234	187	21	121	211	201	190
RWDD2A	419	402	293	336	257	433	107	593	470	235	550	393	763	219	467	287	202	240	351	138	284	239	136	297	360	114	199	193	135	176	191	214	117	156	436	125	207	223	186	390	282	191	215	221	24	176	283	182	80
CLK1	3030	1996	1771	2364	2093	2136	891	4034	1202	2031	3524	1363	10583	962	1959	2513	1402	1469	2355	929	1051	2179	1151	6288	573	1148	2055	1125	1277	1725	1508	3211	1445	2291	3019	948	1108	900	1886	1962	2411	835	1471	1106	59	356	589	335	859
POLR3B	629	482	688	555	593	577	219	829	640	457	533	422	866	490	622	359	562	232	725	198	370	355	228	594	374	169	380	318	189	182	320	382	158	286	354	90	252	308	144	183	421	233	132	176	20	173	125	121	185
ANGEL1	975	483	961	857	542	796	287	1892	441	628	1176	522	1687	571	689	564	601	341	793	382	437	372	354	814	379	261	419	702	240	332	334	448	395	828	338	100	300	276	91	355	149	208	177	409	40	156	154	262	47
RNF14	1281	1216	1447	1415	932	1529	332	2096	1168	1149	1326	1227	2252	970	1550	782	611	904	1109	687	937	742	587	1019	864	195	836	640	501	443	537	1070	336	677	1114	211	451	507	540	405	492	794	609	261	55	508	457	330	285
DNASE1L1	286	82	166	129	309	140	133	147	182	196	154	164	345	149	182	80	175	117	359	158	90	97	64	131	73	108	228	280	57	80	52	113	73	105	126	40	98	159	91	99	160	92	93	137	20	103	110	98	33
DDX11	159	82	150	164	91	52	85	170	46	82	155	115	111	94	102	52	202	43	93	66	49	38	25	84	155	97	30	170	70	74	163	85	44	61	97	65	167	482	57	501	63	66	54	178	13	125	40	98	81
HEBP1	741	669	1172	714	816	1164	529	1153	451	655	1322	684	1293	919	1037	575	394	494	607	437	347	352	289	600	1149	320	613	559	236	322	592	893	486	495	1013	271	945	515	951	641	818	1022	789	600	105	1205	558	488	391
GPRC5A	111	87	97	8	25	104	58	64	127	19	26	207	420	62	97	46	137	144	211	178	39	77	63	49	79	40	58	9	22	22	28	2192	109	132	117	24	108	22	51	99	297	49	49	40	0	11	21	5	30
MAMLD1	503	174	370	217	359	441	354	386	409	146	413	311	1138	365	833	307	530	144	608	179	531	189	113	627	112	301	275	413	237	229	307	288	123	366	301	139	373	310	234	895	844	445	361	719	79	214	256	108	235
CD6	36	7	13	17	22	10	5	8	24	7	23	26	75	8	21	7	8	15	37	55	28	9	16	13	24	7	14	3	7	12	9	11	12	7	7	4	9	15	29	52	17	18	3	15	1	12	6	16	0
TACC3	54	29	82	67	60	74	33	75	39	38	132	45	83	76	35	29	36	40	78	114	46	21	26	27	162	50	47	77	25	20	21	33	47	41	47	14	42	51	156	212	90	75	31	104	25	46	64	79	50
UFL1	1343	1351	1096	1296	957	1973	191	2603	1596	831	1757	1660	2783	779	1040	861	949	1183	1213	534	557	1234	512	1519	986	112	954	565	463	343	922	1163	307	616	1142	288	503	373	369	262	320	445	408	466	26	151	463	187	386
POLA2	28	12	32	64	24	16	16	40	22	20	29	17	49	28	25	23	10	37	31	11	19	10	12	19	42	19	36	41	14	25	9	14	20	14	35	12	43	44	66	127	54	21	16	63	10	61	35	39	39
ZC3H3	140	40	149	144	139	76	145	68	120	87	268	61	166	81	149	44	49	49	132	82	82	19	25	32	99	66	119	100	27	56	58	76	56	49	46	28	98	96	122	353	263	84	31	198	11	148	101	111	60
CAPN1	704	280	642	811	733	518	486	563	357	409	1074	501	1273	620	608	266	265	344	824	855	321	209	266	234	569	173	662	408	164	162	222	471	352	184	271	91	640	243	405	766	452	389	259	496	50	285	374	587	170
ACP3	10	9	7	4	10	7	3	4	3	6	6	3	15	9	5	16	3	2	13	24	4	7	9	2	4	0	3	1	5	1	4	3	10	3	7	0	3	1	1	2	3	2	0	0	0	0	0	1	1
MDH1	2760	2613	2832	3138	3357	2978	1033	4029	1569	1944	2789	2492	6360	1742	2643	1886	990	1899	2041	1604	1401	2258	941	2993	1989	502	2800	1003	829	843	1341	3170	724	1015	3061	686	2482	2320	1697	1265	1402	2197	1660	1431	215	1383	1832	1727	1163
SLC30A9	2211	2663	2911	4041	2446	3192	444	5061	2053	1868	3162	2512	4869	2077	2757	1604	1809	1890	2522	1032	1624	1878	756	2604	1476	459	1581	1016	509	667	1263	2134	618	1213	2163	332	709	769	522	609	844	1270	885	441	83	607	681	583	429
MTMR11	571	774	874	670	872	965	271	1562	791	608	1087	738	1821	590	845	793	352	715	594	367	158	616	346	1292	283	256	908	163	191	79	803	614	365	391	724	333	598	1004	262	575	1144	735	537	880	29	451	729	517	538
COX15	615	661	899	912	518	793	324	1395	493	488	988	628	1330	597	805	647	449	430	562	497	341	647	342	1304	389	428	509	324	204	421	566	524	353	400	702	233	613	656	251	568	530	618	456	663	43	399	445	385	384
CCDC88C	2418	1140	1795	1717	1319	1456	764	2572	1329	1354	2652	1585	2650	1121	1092	1183	1971	778	2623	369	1292	872	448	1282	353	1369	1792	1109	452	1024	404	1111	453	731	1209	342	1255	1576	589	1367	3014	1438	688	2696	90	507	1141	956	649
YAF2	440	345	626	333	450	445	129	550	416	311	1095	326	709	441	846	221	342	213	500	206	311	153	107	557	392	218	139	261	202	185	367	315	163	391	397	100	238	162	174	163	254	218	180	183	26	391	149	104	149
ZMYND11	2259	2163	3340	3624	2160	4172	951	5349	2149	1969	4798	2301	4923	2171	4468	1989	1585	1606	2429	1183	1701	1506	1114	4796	1940	511	1551	1342	909	847	2613	1881	984	1884	2014	566	957	1135	505	701	997	1735	1016	624	173	1226	1072	705	934
WAS	114	35	67	66	81	47	31	49	36	39	131	37	163	48	51	45	21	25	127	195	50	37	50	29	31	27	63	49	46	56	7	30	93	53	26	25	53	53	64	82	97	50	27	103	21	61	59	31	29
DPEP1	174	5	84	74	103	2	6	5	1	19	75	9	7	37	209	7	0	1	7	16	19	3	4	2	322	1	17	8	6	9	129	4	19	443	2	2	47	91	73	8	15	15	67	9	14	3	1	20	8
BID	127	61	121	133	73	100	55	134	70	69	251	49	242	87	206	59	31	66	106	280	110	59	98	125	177	45	35	64	53	74	54	74	165	73	103	67	120	128	189	300	211	151	120	74	22	87	104	54	98
MATR3	154	118	142	156	81	92	11	222	77	118	175	131	272	84	63	134	88	61	74	30	52	147	55	438	84	15	31	88	65	144	87	116	48	181	122	47	18	48	10	59	26	13	37	34	5	13	20	15	7
NPC1L1	1	1	11	0	1	1	0	8	0	1	27	3	18	1	5	2	4	0	2	0	1	0	3	2	12	1	0	4	0	0	1	0	1	1	4	1	56	9	0	10	0	0	0	19	2	10	2	1	0
XYLT2	377	155	387	471	435	211	189	362	365	275	410	263	549	252	442	201	168	141	461	179	262	117	103	181	231	201	358	285	103	96	180	198	131	148	208	67	344	340	332	540	409	220	135	532	52	213	205	235	130
RGPD5	11	5	2	2	7	9	1	10	1	2	9	6	10	6	3	2	7	2	1	0	4	0	0	6	3	1	4	3	0	4	2	4	0	2	4	1	0	4	1	3	3	0	3	7	3	4	2	3	0
STMN4	64	23	10	2	26	15	10	2	16	21	54	9	8	63	68	29	2	2	3	9	9	5	17	42	8	0	0	9	14	1	18	1	2	3	4	17	1	1	3	5	23	31	1	1	4	41	2	1	51
NUDCD3	2208	1329	1634	1818	2369	1617	1206	3846	1678	1135	1861	1844	4582	1281	1960	1085	1460	1239	2499	1281	1271	760	798	1650	1306	754	1207	1676	693	751	699	1147	508	1294	942	251	1480	987	723	1221	1283	1571	593	1046	309	1179	630	757	487
ISL1	0	0	0	0	0	0	0	0	0	1	0	0	0	0	0	0	0	0	0	0	0	3	0	0	0	0	0	0	0	0	0	0	0	0	1	0	0	1	0	0	0	0	0	0	0	0	0	0	0
CHDH	41	16	23	38	14	11	16	43	17	21	107	9	45	30	32	24	3	11	12	126	11	11	80	49	16	3	2	12	2	1	19	3	28	11	10	3	5	10	0	9	16	38	3	7	12	3	8	10	8
IL20RA	1053	634	544	1077	905	1747	323	1608	1400	828	1259	1176	1200	667	1617	558	989	581	1300	195	903	528	160	1080	277	475	1063	468	430	334	468	737	86	764	584	237	480	716	255	235	615	968	203	377	86	448	292	171	307
CLCA1	0	0	2	0	0	0	0	0	1	0	3	1	0	0	3	0	0	0	3	0	0	0	0	3	0	0	0	0	0	1	0	1	0	0	0	1	0	0	0	0	0	1	1	0	0	0	2	0	1
CLCA4	16	1	1	3	5	2	2	7	4	4	3	6	6	6	4	1	3	0	10	0	1	13	1	18	0	2	2	2	2	5	3	0	0	4	5	2	1	3	0	0	2	5	3	2	1	3	0	1	3
GLT8D1	1898	2511	2673	1551	2008	2693	989	5811	2598	1704	3154	2150	4552	1867	1928	1865	1833	1528	2306	871	1185	1456	738	2463	1705	1185	2561	1227	804	734	1259	1820	684	1232	2092	900	1974	1674	1096	1768	2507	2103	1219	1536	129	1242	1631	1280	1202
ATP2C1	3115	3452	2770	1754	3123	4302	469	6019	4478	2456	3002	2929	5783	2151	2049	2264	2301	2761	2896	1345	1362	3132	1159	4240	1755	466	2846	1031	991	758	1848	2684	694	1305	1863	733	1074	1077	739	660	2110	1168	937	1324	67	474	814	602	949
IGF1	741	374	721	405	542	392	51	497	163	584	246	343	543	166	292	236	159	238	165	56	412	170	174	131	662	33	120	135	123	62	35	212	32	177	237	60	171	111	115	355	59	86	67	95	27	73	126	84	31
SLC38A5	119	21	69	12	43	16	130	48	32	24	130	41	85	217	72	64	22	9	27	85	84	10	67	59	187	6	6	40	51	90	75	3	167	24	24	64	15	26	46	46	65	49	30	8	32	45	22	25	28
RALBP1	1042	721	1513	2051	848	1571	427	1546	1164	700	1210	1208	2575	912	1214	698	483	801	1075	916	451	594	510	811	698	226	1069	651	237	288	540	946	225	334	896	113	451	329	376	260	375	749	366	288	146	498	490	464	188
RUFY3	1279	1422	1818	2088	1315	1852	373	2266	757	1034	2835	1094	2811	2012	2232	1467	590	1040	1072	983	982	1261	765	2263	604	696	693	634	400	820	901	1061	1005	866	1436	364	703	330	1019	1035	1515	1112	1151	1159	70	613	994	614	814
CNTN1	5176	4431	2088	1926	5816	8479	105	1809	3592	6319	8265	2937	244	11572	9328	4237	140	903	329	3319	1674	3985	3914	6279	6625	44	3660	1740	4320	567	1760	3086	2313	858	3143	497	1194	1070	444	5	943	799	1823	289	51	938	2034	657	1181
SLC11A1	34	138	110	54	307	172	33	74	24	72	634	246	193	121	46	89	12	82	136	442	19	113	134	71	103	27	298	86	274	129	41	130	326	45	117	99	176	100	201	612	688	373	91	509	39	154	263	132	64
WWTR1	2382	3875	3124	1404	2766	4363	346	5727	2870	1739	6426	3406	5797	3660	2391	2630	1359	4039	1659	2895	1133	2158	1337	2948	2962	422	1552	615	831	930	1641	5970	1676	2688	2466	695	762	737	636	816	2206	1614	921	869	219	857	1017	1202	739
AGPS	1865	1047	887	967	1464	1485	356	1795	1044	840	898	1023	3059	749	1502	670	930	739	1167	599	678	748	347	1462	553	147	690	343	379	266	506	858	209	551	892	182	348	316	296	267	431	478	301	183	74	355	309	251	273
STEEP1	810	572	586	672	723	701	285	798	485	470	586	428	1861	367	802	325	566	442	850	333	462	280	158	597	359	243	400	465	212	311	284	445	157	418	413	164	242	211	243	155	291	397	183	198	32	284	206	150	196
ATP1A2	1974	2279	2422	355	601	322	661	433	579	308	2510	578	369	1232	925	1775	130	340	347	2442	275	190	5680	3024	722	43	152	196	580	38	273	300	2408	1482	1011	109	1703	22	1669	784	239	947	818	43	50	180	83	457	122
TTC27	295	328	255	322	243	277	101	451	243	213	191	279	771	193	273	187	146	322	171	114	158	207	84	265	144	47	252	82	73	66	90	282	62	117	207	68	157	135	169	162	146	158	132	142	10	109	121	124	100
ZNF582	76	90	88	91	33	86	14	130	118	75	78	50	101	46	136	71	49	58	46	51	73	60	27	107	75	20	59	53	30	34	30	53	21	29	52	39	43	47	60	47	53	36	38	50	6	26	19	18	25
VSIG2	3	0	2	3	3	1	2	18	1	3	5	1	20	4	3	7	3	0	22	2	0	0	4	11	4	8	3	4	2	8	1	1	3	2	21	4	2	2	9	8	4	1	2	5	0	2	4	3	2
PHLDB1	4650	2074	3179	4420	3202	3250	1332	4945	1744	3693	4655	3585	5593	3014	2151	2721	2435	1790	2883	1095	1847	1040	1268	2715	2581	672	3937	1945	1028	1650	715	1918	697	1239	3070	582	1886	1983	1399	2450	1300	2048	1180	2539	132	625	2280	2186	559
MARCO	25	1	11	22	85	17	16	33	0	13	23	5	46	1	22	2	5	10	9	8	10	3	11	6	13	0	2	15	2	1	2	4	66	1	6	0	4	6	3	1	1	0	2	1	1	3	4	18	1
CYP24A1	1	0	0	0	0	1	0	0	0	0	1	1	0	0	0	0	0	0	0	0	0	0	0	0	0	0	0	0	0	0	0	0	0	0	1	0	0	0	0	0	0	0	0	0	0	0	0	0	0
PRDM11	252	161	385	452	183	318	101	460	108	216	462	136	460	220	281	197	167	162	275	102	232	88	105	277	195	62	142	246	94	79	82	106	122	123	137	38	116	191	98	225	82	128	60	212	24	71	96	104	75
SYT13	5	1	0	3	3	0	2	0	8	1	10	0	5	4	0	1	1	0	1	0	3	0	0	1	0	0	1	0	3	0	0	0	0	1	0	7	0	3	0	0	0	0	0	1	0	0	0	2	1
SNAI2	8	8	3	2	1	2	2	3	3	4	18	1	16	8	8	4	3	2	2	3	2	0	2	7	59	0	1	8	10	4	0	2	9	3	2	6	5	3	2	7	1	4	3	3	0	0	3	2	2
CD74	16568	5033	7639	7277	11452	6628	3118	4172	7163	5174	8535	5169	27304	6977	5010	2209	2418	6031	13654	35313	8848	3498	4544	2191	3219	1773	1896	2237	3484	4668	990	3099	7482	7231	2118	2104	6998	5809	12003	5602	8561	6671	2670	7509	1392	3472	4233	3135	2948
HGF	321	72	146	348	173	100	21	1857	29	203	449	147	3009	99	211	55	50	277	145	275	111	56	108	55	27	1	9	54	44	44	9	10	381	458	33	13	18	36	1	6	19	22	5	49	3	7	5	26	3
ZRANB1	383	420	564	517	388	605	204	826	288	341	852	368	851	303	587	294	245	312	391	217	358	312	166	843	344	44	378	216	114	100	335	367	112	247	287	41	113	132	34	80	90	168	98	174	13	151	107	104	58
NCDN	472	201	557	573	482	346	210	377	312	509	543	260	542	447	371	267	102	200	330	307	297	115	128	289	260	150	313	475	107	178	434	256	254	202	284	62	380	562	427	450	527	392	211	453	65	482	327	285	215
ADGRA2	63	12	37	19	31	17	29	11	13	19	53	15	30	39	21	16	7	9	10	38	20	3	19	15	161	2	7	21	13	11	27	3	67	8	9	14	3	10	13	5	4	10	8	5	0	0	3	14	0
ZFP64	204	158	216	388	203	256	112	294	197	147	308	154	372	201	477	142	135	128	213	108	190	57	54	152	188	61	166	134	68	48	89	81	66	121	111	40	66	101	86	110	66	125	62	78	21	125	74	81	67
MNAT1	392	391	418	513	318	508	147	695	360	349	447	409	768	365	426	313	258	293	424	120	223	310	125	413	170	144	439	171	99	195	125	496	140	206	453	87	290	243	184	144	301	354	168	228	14	283	251	201	220
SAMD4A	1206	1305	2193	1694	554	2235	298	2870	636	989	5415	1586	3709	2087	1332	1554	876	1108	1110	2257	551	961	947	1078	1107	305	902	726	549	686	453	1969	1419	1120	1511	345	305	578	178	456	627	694	525	673	324	242	676	521	277
RUNX3	47	49	24	14	58	21	15	15	31	9	36	20	201	38	27	18	14	27	109	101	68	19	15	10	27	9	8	11	15	27	11	17	46	32	15	13	10	8	6	9	36	39	5	13	6	12	9	12	4
MRE11	1404	1683	1420	1718	1433	2221	345	3412	1153	1135	2144	2114	2881	1396	1211	1406	1442	1281	1582	416	611	1479	577	2561	594	495	1006	503	438	468	671	1348	353	513	1450	179	816	968	495	578	797	1004	741	757	36	528	623	611	693
PLEKHB1	5394	5475	7397	5210	5010	5256	2751	7793	3192	9965	9899	3052	5862	3538	2450	4713	1790	4832	3926	3261	1476	2216	3608	4942	8490	3256	5598	2844	3225	4404	5686	5324	3447	2194	7634	2612	4739	9787	9272	13528	4719	3883	6828	2970	1292	5375	8611	9893	4533
SERPINB1	899	1346	1131	491	1536	2205	394	662	1163	653	818	913	3152	1244	411	1142	999	2216	1317	771	903	1940	233	901	621	537	688	661	462	779	1173	663	630	906	1576	413	964	978	438	899	1659	402	440	275	141	305	581	413	467
CYP3A43	15	6	9	13	0	1	3	5	8	5	18	7	13	0	10	4	8	6	3	2	7	10	1	14	1	0	5	10	3	8	0	5	6	9	5	5	4	5	2	28	8	2	7	12	0	0	3	2	4
SLC7A9	32	21	20	22	8	16	13	23	15	14	30	14	20	6	17	16	16	11	12	4	17	10	9	44	28	21	19	21	10	25	18	13	12	14	13	16	28	38	35	149	87	30	48	74	4	13	19	12	42
SPAST	899	618	754	896	924	1121	153	1527	638	484	1332	614	2041	626	1301	544	458	474	640	298	557	369	285	1025	569	68	268	239	251	154	444	484	183	351	659	104	126	139	132	109	163	245	200	128	34	167	146	113	113
NRXN3	435	56	35	76	54	32	50	436	155	46	137	87	928	18	708	48	198	17	103	44	433	5	215	177	5	7	31	170	65	25	14	14	46	249	63	39	27	47	3	16	115	144	21	63	6	24	56	8	39
OSBPL5	171	65	239	196	132	91	141	131	149	111	312	111	259	98	355	86	84	112	259	89	171	58	31	58	97	112	247	119	49	60	68	154	109	56	42	27	107	218	127	262	591	134	65	267	34	132	132	140	121
AQR	1860	1027	1183	1260	1386	2105	380	2372	867	789	1360	1087	2384	1500	1492	878	1282	827	1054	571	1221	817	508	1708	1150	251	853	555	548	698	533	767	312	856	881	355	460	519	786	609	749	621	369	411	57	341	419	314	490
CPS1	227	212	159	349	117	324	91	322	208	101	323	137	931	119	301	187	137	162	135	117	129	132	113	164	307	27	121	97	42	41	53	87	39	74	88	94	79	48	124	299	227	113	70	179	26	27	65	34	88
C8B	0	0	0	1	0	0	0	0	0	1	0	0	1	0	0	0	0	1	0	1	1	0	0	1	0	0	0	0	0	0	0	0	0	0	1	0	0	1	1	1	0	2	1	3	0	0	0	0	0
FHL1	45976	21418	26306	18192	17717	26152	14654	40945	28968	23151	22130	19539	86779	15122	30752	15334	28207	19768	39724	7346	16560	15185	7242	24364	8296	9491	20927	19519	13832	15752	11090	20432	5236	21403	20976	12524	15693	16702	19923	12396	40117	22165	9478	14950	1810	16047	19080	9770	17293
RTF2	1087	1466	1690	2270	1371	1748	721	2497	970	1232	2403	1264	2658	1779	2249	896	679	1001	1200	832	807	733	598	1096	1331	467	1286	754	513	480	678	1113	568	807	1224	391	1478	1083	1515	1437	1164	1497	1049	985	276	1717	1148	1132	953
GABRA1	5	0	0	0	2	0	0	0	2	0	1	0	0	0	0	0	0	0	0	0	0	0	0	0	0	0	0	0	0	0	0	0	0	0	0	0	0	0	0	0	0	0	0	0	0	0	0	0	0
NLRP2	143	131	8	178	40	0	3	68	35	0	17	0	10	13	8	5	58	2	111	69	10	46	8	5	14	85	1	0	23	2	0	1	10	29	0	2	6	2	0	101	62	25	0	13	0	0	45	18	1
SLC45A4	231	197	40	153	552	178	54	53	149	161	133	119	142	96	129	62	119	203	300	77	220	85	45	160	220	42	272	109	71	93	185	101	33	54	160	65	32	111	121	279	278	143	71	111	14	29	95	100	134
RNF10	2389	1807	3320	2908	1977	2142	1545	3542	2084	1999	4251	1468	3529	2240	3891	1258	1606	1088	2644	1436	1685	952	932	2465	2674	2150	1579	1701	807	1150	1604	1495	1303	1706	1961	616	1976	2291	1954	2148	2956	1836	1249	1463	313	2480	1361	1285	1559
ZNF839	158	87	170	267	91	145	66	219	109	122	233	135	257	119	130	112	144	76	213	81	67	108	65	121	56	77	160	122	33	70	48	134	44	71	99	27	132	115	28	132	121	133	58	261	2	91	85	56	43
ZDHHC6	526	557	656	651	472	545	208	1321	306	377	784	438	1107	375	564	496	381	399	491	411	309	472	300	906	417	181	382	346	262	331	516	389	228	360	476	214	386	507	248	701	604	489	383	482	22	331	306	200	344
GRAMD1B	500	128	660	518	225	208	145	412	156	159	589	96	188	472	382	214	301	62	220	457	451	42	209	403	255	60	50	49	125	266	116	17	173	104	112	59	36	217	48	35	169	97	14	91	14	64	80	106	148
RNH1	577	196	606	672	689	342	426	316	367	544	869	532	695	541	392	257	199	439	753	501	293	138	119	140	714	114	815	493	162	161	161	497	334	179	297	86	568	509	595	811	536	452	209	867	117	579	637	709	151
NDUFS1	2579	2036	2167	2331	2473	2781	640	3512	1662	1211	2475	1987	6376	1402	2084	1547	1473	1852	1705	989	1342	1789	809	2714	1797	326	1745	968	654	498	901	2204	597	1005	1502	339	1031	848	851	822	808	1029	678	713	118	658	721	604	570
RB1CC1	2521	1506	1669	1861	1992	2321	514	3659	2067	1087	3331	1590	6020	1075	2688	1207	1533	1230	1918	718	1157	1153	658	2702	1022	444	897	588	585	834	961	1265	452	899	1135	378	508	553	460	730	818	646	443	406	66	442	387	301	504
ERP44	1720	1022	1192	1117	1000	1281	356	2286	1343	1380	1426	1085	2818	767	1245	792	734	732	1163	604	1009	623	418	1314	920	360	616	824	547	975	901	888	498	574	1229	424	769	1165	818	592	1412	600	572	705	86	443	610	528	521
ALAS1	553	477	621	359	397	502	249	877	524	339	721	462	1213	176	440	334	312	675	335	441	371	455	233	459	626	156	440	346	208	249	298	425	229	271	459	134	260	331	117	130	182	355	113	189	36	241	187	302	90
BIRC3	302	305	52	228	305	471	19	101	115	152	58	156	412	51	256	33	52	441	279	137	238	197	60	199	68	31	134	72	59	23	64	1444	73	110	72	21	33	57	52	47	245	288	81	65	6	36	60	18	26
AKAP11	3756	2945	3426	2128	3675	3520	551	6350	1236	2642	4297	2219	7170	2029	4182	1442	3761	1926	3653	1315	1324	1393	1602	4461	1179	317	991	668	1318	735	1200	1302	594	1571	1270	252	454	302	438	195	270	366	342	217	48	311	269	247	238
GLRX2	325	215	373	451	291	315	145	527	274	167	515	280	763	229	406	252	202	191	366	164	171	201	107	470	288	149	131	143	94	140	180	235	124	180	327	116	278	218	210	161	245	312	201	292	23	340	129	157	124
SNAPC1	505	390	444	218	350	320	162	933	309	331	297	418	987	259	417	298	378	221	537	85	276	227	77	360	149	206	283	220	152	218	130	320	121	293	452	94	341	273	110	72	161	308	167	243	36	255	171	149	137
DERA	635	341	653	463	520	384	211	593	476	362	871	383	918	328	751	277	348	247	640	295	400	218	212	414	648	306	291	433	150	226	351	317	212	303	366	143	322	415	311	211	279	296	200	256	64	404	333	169	279
STRAP	2185	1559	3495	1868	1904	2064	955	3118	1605	2277	4805	1455	3829	2448	4935	1045	1599	1039	2487	991	2152	779	790	2338	3075	1043	1023	1712	726	1126	1790	1660	1250	1708	1836	560	1200	1070	1377	841	1582	1316	991	623	269	1764	893	666	941
ABCC2	30	7	17	20	11	4	8	12	5	7	31	7	30	1	21	5	10	3	18	11	30	7	6	14	17	4	8	10	3	7	16	3	6	4	6	2	6	15	5	18	7	3	4	18	0	7	4	3	6
DEF6	107	29	68	52	60	36	57	39	33	48	88	28	103	52	59	32	31	27	95	169	55	31	46	37	40	38	18	72	28	28	11	9	50	38	22	25	89	51	54	183	69	47	32	85	16	63	37	24	36
PLEKHO1	453	194	484	421	394	356	246	388	308	237	644	202	854	346	408	247	127	225	404	681	305	172	196	535	536	209	309	268	206	193	654	248	418	277	398	153	477	539	477	907	1068	512	265	917	123	711	604	448	249
GCLM	965	1370	742	1017	1372	1505	209	1697	1519	607	856	1425	2913	1002	753	774	1063	1062	1803	1468	380	960	480	1502	264	110	939	229	396	318	508	3040	231	524	1081	122	399	459	190	81	445	720	257	233	13	377	441	323	270
UBR2	1028	1037	1087	1270	716	1350	213	2011	1119	775	1481	1083	2029	679	819	782	814	793	882	640	411	831	492	1535	719	279	811	500	385	393	478	733	354	436	684	213	527	459	417	700	598	451	535	703	38	181	435	256	361
EHD2	48	19	240	61	41	46	48	282	38	18	359	95	267	68	55	124	7	20	26	343	17	9	66	24	118	13	9	20	11	24	35	20	101	22	41	24	71	36	97	285	42	95	47	167	9	21	84	126	20
DEPDC1	15	15	23	17	20	13	11	46	16	10	40	13	63	9	25	14	38	1	40	11	10	24	3	29	31	1	1	20	11	14	7	10	6	13	15	5	1	8	5	11	16	10	6	2	3	7	4	3	1
CCDC28A	822	1252	937	1150	666	1212	364	1337	735	1086	894	1117	2063	468	512	564	418	1010	815	404	190	844	405	874	364	347	1064	360	282	368	489	927	204	395	1010	335	1184	632	824	744	906	1358	799	755	45	814	853	413	600
RRAGD	3535	3255	2617	2864	2005	4621	1227	4738	3206	2107	3982	3860	5339	3110	3784	2264	2351	2265	2912	1317	2161	1979	1149	3154	2357	672	2280	1176	1114	941	1515	2068	550	1869	3097	701	1120	1013	986	960	2157	2828	1325	630	279	1507	972	668	973
HSF2	574	679	511	546	431	678	196	1111	833	391	784	540	1437	399	528	409	610	459	842	240	311	444	166	761	443	199	491	306	226	263	386	619	165	333	568	186	391	300	290	363	599	350	259	301	24	197	272	170	256
PHF20	897	905	850	1407	746	1113	202	1392	660	677	905	882	1621	797	1086	627	447	828	640	502	440	596	400	638	513	110	561	295	377	198	412	819	230	459	561	121	320	244	223	256	330	481	295	295	43	291	265	193	192
HSD17B6	44	18	13	12	11	17	7	20	8	8	22	10	30	33	40	18	6	6	10	44	9	6	71	16	33	12	4	8	11	5	18	4	9	7	13	6	9	6	5	2	3	23	5	2	2	6	5	3	7
NR1H3	57	34	153	142	74	65	82	191	48	40	179	67	267	66	75	67	26	51	66	96	38	40	46	78	83	12	68	57	20	17	51	44	83	34	50	23	69	76	55	217	49	79	56	120	55	96	51	79	36
TYMP	1096	470	430	483	294	409	161	777	586	430	571	315	809	368	246	357	312	482	840	231	494	321	136	178	181	641	879	333	202	325	61	556	332	264	332	200	772	806	506	1253	3529	895	508	4044	49	237	984	520	479
NCAPH2	341	98	205	251	239	167	216	182	111	123	267	122	295	152	322	83	97	102	210	170	209	46	57	116	257	77	165	202	127	73	49	111	112	132	83	53	225	216	210	383	336	170	79	303	76	356	165	142	99
TOMM34	616	469	492	851	994	445	249	799	487	391	437	516	1254	427	712	307	364	311	689	323	343	526	178	652	462	296	747	306	198	266	268	1765	231	351	591	127	1234	547	407	299	527	567	375	538	63	849	355	418	217
SEC63	2724	2727	2839	3131	1732	3047	597	5073	2719	2099	3813	2516	5863	1900	2391	1809	1966	1929	2701	1209	1382	1678	1056	2339	1875	529	1785	1172	932	668	1375	2171	1033	1460	2046	429	1243	1013	969	622	1050	1005	1345	724	97	424	1146	947	959
KPNA6	1279	1086	1379	1579	1203	1919	424	2631	1695	996	1816	1269	2562	1146	1175	1082	955	850	1325	733	706	1045	593	1956	553	333	1291	696	479	480	707	1380	442	732	1081	193	746	879	462	217	755	846	448	553	42	490	597	466	341
VIM	36108	78169	86381	29920	23734	82520	38763	126351	28727	54604	95873	85143	161568	47002	43042	43242	28578	84682	45460	35860	22906	51541	25759	56534	62638	16657	48410	26066	36919	34082	58129	99109	49990	34085	99321	70532	153846	82091	63903	99764	171014	98197	78421	103475	2803	48981	117182	67602	43108
FAS	1549	2122	1252	1348	1722	1979	438	3409	1527	1217	2677	1141	4288	1913	1723	1316	1100	2190	1552	1115	930	1574	642	2813	1736	340	1033	459	422	866	2195	2565	1231	1207	2000	616	357	587	402	488	1121	801	501	452	27	210	600	422	454
RNASET2	334	154	338	339	329	319	232	350	200	171	688	271	553	262	281	179	169	181	391	673	149	164	227	297	202	164	184	240	271	213	74	166	130	121	172	129	390	347	373	707	539	359	167	484	73	296	284	148	242
CD44	1170	1020	4945	2353	983	2184	537	4149	736	1067	4859	1232	11844	1364	2553	722	546	3128	1964	6153	1085	757	1592	700	2990	49	217	1121	595	305	1069	1140	1582	1069	715	464	707	461	995	459	820	749	315	1022	52	243	433	739	391
KCNG1	363	52	142	118	329	102	275	180	94	162	292	78	428	92	651	27	112	35	227	27	142	14	31	302	230	93	207	228	208	108	258	19	140	233	41	33	69	151	220	207	115	76	96	174	38	431	219	44	83
AGPAT4	1449	1295	1495	1499	866	1310	459	2443	1283	1163	1933	1309	2460	1312	1221	1175	1002	826	1200	435	740	802	532	2329	847	659	894	755	596	567	866	843	498	825	1001	356	990	1025	622	1360	1395	657	720	1164	103	465	795	571	809
SLAMF7	35	18	7	15	9	20	8	15	21	4	1	3	231	7	13	3	5	33	58	76	30	10	2	4	6	5	2	1	5	5	3	25	21	16	3	1	5	1	3	2	9	2	3	2	0	3	3	0	1
BTN3A1	403	204	265	480	196	286	45	473	339	226	289	171	1101	175	234	235	154	213	229	306	188	200	166	187	154	70	106	194	59	88	111	133	106	230	151	36	85	91	88	374	111	92	88	289	17	48	119	70	27
MIPEP	779	978	1065	496	803	572	328	2256	339	708	822	612	1829	510	1136	385	780	387	1097	331	443	410	280	837	274	296	537	188	241	293	347	518	179	487	537	137	862	515	397	219	413	437	304	251	43	244	298	623	269
PRKCH	99	96	66	46	90	126	39	87	53	37	170	81	198	83	57	55	29	78	97	142	79	42	61	40	97	8	30	43	70	47	29	67	120	54	42	31	16	26	25	23	82	118	36	28	3	23	21	21	15
INSRR	5	0	1	0	0	0	1	1	1	0	2	0	1	0	0	0	0	0	3	0	6	0	0	0	1	0	1	0	0	2	0	1	1	0	0	0	0	1	0	4	1	1	0	0	0	0	1	0	1
IFNGR1	1718	1415	1756	1611	1251	1843	356	2863	1909	1197	2787	1851	2933	1330	1590	796	854	1055	1355	1859	914	953	686	1257	1009	334	894	712	839	633	624	1434	669	719	1094	411	1125	786	804	786	1112	842	758	833	51	342	662	478	815
B4GALT7	299	126	415	405	247	197	183	301	222	337	332	195	376	264	319	133	133	124	261	148	228	65	90	95	287	155	261	309	97	129	52	182	122	153	120	59	275	262	341	500	342	202	149	341	107	312	242	226	87
SH2D2A	11	8	0	2	8	2	2	2	5	2	1	2	22	2	2	1	0	10	14	11	8	5	2	10	0	3	2	9	4	5	2	4	17	10	2	4	5	3	1	5	20	6	0	4	0	0	0	0	0
VRK2	402	266	171	268	383	306	128	295	267	161	208	199	770	136	325	88	152	166	226	130	139	172	56	328	75	40	166	165	77	61	105	208	37	116	121	41	68	78	84	57	58	133	82	62	12	70	75	52	63
TNFRSF1B	162	167	112	102	300	135	76	67	99	119	234	132	593	189	118	130	48	163	388	520	122	84	167	106	90	17	116	50	174	153	27	165	478	86	137	80	106	60	81	74	218	150	25	91	20	71	69	41	34
VEZT	2073	2018	1990	1258	1868	2113	553	3305	1877	1645	2764	1713	2716	1721	2605	1005	1900	995	2476	778	1457	1328	682	2716	1673	524	1258	812	661	848	1419	1384	512	797	1536	502	575	582	596	315	967	721	494	413	136	617	466	367	470
POU2F2	99	69	87	59	44	63	29	59	69	40	103	46	141	76	54	36	29	77	121	264	62	49	97	49	41	14	25	22	24	62	6	62	119	35	25	19	28	25	41	76	77	81	24	105	5	31	30	22	24
BRD9	516	384	764	615	301	436	252	636	333	481	701	371	862	376	448	320	243	348	431	268	409	204	193	413	321	208	421	497	199	321	212	444	209	293	250	133	490	510	321	859	751	471	297	679	121	469	372	316	215
SNX1	2996	1866	1793	2282	2989	3912	1016	3337	1271	1392	2387	1839	4348	2992	2627	1272	1725	1924	1811	1638	1652	1224	830	2604	2385	520	1505	1078	912	1074	1418	1525	585	1347	1478	535	880	761	1341	971	1120	1433	671	787	197	1218	753	687	566
TBPL1	203	205	137	202	150	235	65	314	230	148	223	163	447	120	123	144	151	112	208	133	62	122	54	244	80	52	127	73	80	141	118	150	45	90	222	57	89	104	39	111	130	117	108	71	12	50	61	42	57
BMAL2	495	393	439	252	367	619	213	870	447	238	514	363	1093	463	712	341	575	396	573	112	254	380	146	600	351	140	240	262	161	288	210	374	208	279	355	106	80	137	197	156	350	195	94	165	8	223	146	78	141
BCLAF1	4648	4949	6210	4652	3432	7063	921	8690	4301	3743	6328	4871	11667	3297	5112	3520	3771	4517	4470	1574	3637	4221	1584	6569	2496	627	2897	1864	1943	2212	2645	4569	1572	2799	3652	1210	1427	2046	1125	1722	3700	2402	2064	1586	162	1074	1726	933	1246
SLC39A9	1256	1120	1562	1950	825	1446	430	3044	856	958	1822	1112	3096	1237	1188	1021	1002	801	1310	841	920	911	635	1344	643	314	902	509	311	376	373	1088	439	677	1049	184	710	575	332	512	549	833	464	469	63	309	622	509	335
ANK1	9	3	3	6	5	5	3	5	22	2	10	2	13	8	3	2	2	5	7	15	25	2	4	8	23	0	3	13	3	2	1	1	3	3	2	8	0	0	4	5	4	2	2	7	3	14	7	0	0
IBSP	2	5	21	1	6	50	0	58	2	9	40	6	49	0	5	8	0	4	3	45	0	13	7	2	67	0	1	0	2	9	0	0	4	2	5	19	0	1	8	4	0	7	0	1	0	0	9	0	0
TFB1M	122	142	124	108	77	145	37	192	116	102	125	106	171	80	93	88	54	74	83	73	62	73	50	108	99	43	88	61	50	61	88	96	53	58	136	36	92	63	124	164	92	85	103	95	2	46	77	50	51
RABEP1	1201	1373	1248	1248	1439	1674	285	2224	1219	907	1619	1314	1877	952	1503	851	856	944	1090	1030	814	907	726	1337	1203	131	678	572	389	405	578	1027	328	588	1003	193	227	238	188	343	348	420	330	308	63	220	298	226	178
HMGB3	955	272	529	930	190	877	705	576	687	213	657	816	2973	356	678	617	889	215	1576	517	330	420	116	545	348	711	467	1443	220	313	291	611	116	277	408	202	402	428	142	292	781	623	163	353	169	440	322	247	305
NUP160	938	799	1259	1443	898	1108	164	2522	871	596	1376	881	2049	670	731	798	692	659	755	466	614	688	397	1283	608	163	636	673	333	385	449	1062	367	459	906	197	410	475	341	554	354	299	386	524	31	121	308	293	204
BAK1	188	104	143	203	94	133	92	188	112	111	140	139	314	140	177	93	87	145	223	124	109	107	58	70	126	65	142	119	46	101	92	208	64	96	114	36	123	108	83	130	185	114	49	105	10	155	80	94	60
MUSK	4750	3631	416	481	1005	4708	57	4703	5193	3061	66	2026	2409	1051	3350	1841	2297	3207	1638	157	4054	1490	411	40	584	60	1493	123	637	646	2387	71	179	2324	297	659	47	9	577	338	356	411	126	643	1	17	394	284	655
IKZF2	793	1033	842	711	702	1178	93	1619	682	769	1429	899	2538	511	435	773	411	880	675	179	219	735	349	1665	247	51	491	256	217	354	216	904	185	423	818	211	138	194	60	214	346	215	199	92	12	85	143	86	75
GRN	454	113	621	1006	485	398	481	532	375	374	898	370	1306	547	778	275	124	200	1003	2085	411	90	178	110	892	120	283	571	133	215	154	230	326	274	237	64	371	257	454	495	345	180	154	506	86	214	306	318	72
FAM13B	1154	664	1216	816	688	1103	151	1686	1106	755	704	774	1376	543	1128	459	784	616	908	508	842	755	455	1034	547	143	449	556	383	433	377	564	185	514	403	151	254	316	170	272	210	247	249	183	62	295	216	112	88
ARHGAP31	1184	2066	1481	609	1227	2810	392	2808	1325	1480	1750	1021	2406	1491	1473	923	643	949	1668	535	747	937	532	818	1381	271	2180	940	837	418	572	1082	310	789	1129	289	623	1474	533	1080	926	1008	597	478	72	661	1244	570	588
CENPQ	206	444	318	348	198	441	58	592	348	240	360	314	570	263	258	255	191	267	291	106	120	243	78	224	206	18	204	80	117	108	175	272	59	159	336	62	120	130	108	80	172	237	197	82	4	120	190	92	129
SARS1	1057	721	1285	1201	1168	1316	557	1633	982	849	1440	891	2181	784	855	664	480	597	865	1032	587	672	476	1169	999	341	884	791	418	420	750	994	656	647	799	198	642	726	434	522	751	730	402	587	189	860	535	602	262
RANBP3	680	426	861	750	467	602	469	788	656	612	1087	492	1082	574	954	385	380	372	760	481	563	251	219	423	694	366	557	617	209	307	394	397	337	396	370	176	669	616	715	1325	1035	513	296	786	154	740	456	506	388
ARID4A	744	473	717	757	578	1094	172	1732	400	447	1019	632	1598	514	490	671	525	448	616	319	307	494	321	1007	264	90	490	310	134	274	273	468	183	330	519	85	218	138	108	192	127	233	182	168	17	125	182	112	73
EIPR1	479	305	429	507	598	406	369	370	289	409	549	307	630	416	530	223	174	238	382	189	366	161	106	320	407	168	435	258	119	102	181	261	117	177	318	94	333	427	376	301	437	419	224	277	134	541	326	420	195
PNPLA6	564	182	454	784	441	340	326	375	578	407	686	364	596	477	712	221	175	227	598	337	407	90	111	157	536	157	491	313	122	112	131	247	243	196	189	84	460	488	470	1110	1047	344	239	726	98	342	419	350	338
IFT88	1596	1682	1670	1000	1492	1386	389	3843	829	1391	1890	1226	2372	1167	1849	833	1531	894	1635	367	870	832	639	2263	369	597	880	360	631	856	777	910	356	840	1018	435	1210	938	1159	706	1699	776	783	725	56	751	614	770	944
ALG1	255	145	315	384	199	214	128	473	210	207	226	198	411	127	201	156	203	146	366	187	169	106	83	146	190	88	240	224	65	96	92	167	58	148	133	22	201	128	103	146	91	100	57	130	10	123	119	110	50
ZCCHC8	437	311	492	445	322	385	139	749	532	271	850	324	711	319	545	297	324	204	387	224	237	261	220	796	408	237	253	248	168	383	280	319	256	299	436	178	268	232	262	417	385	184	209	332	16	147	143	113	229
ABCF2	463	219	259	346	289	285	155	538	335	226	295	268	606	273	338	192	182	240	338	210	280	128	136	232	240	252	264	224	146	186	136	273	174	205	271	98	468	422	323	524	445	370	220	318	114	356	237	204	257
CHPF2	516	227	672	521	699	269	299	830	208	427	641	366	1269	463	468	218	315	382	814	519	346	161	209	298	504	203	435	643	132	171	138	384	149	259	186	33	456	388	221	583	306	137	113	330	38	212	230	315	71
LRRC7	1305	725	1170	181	573	823	260	1859	398	743	1013	464	2613	872	1148	1064	716	405	794	88	759	605	243	170	321	345	206	403	484	247	35	506	700	407	366	431	138	284	289	883	770	311	379	539	1	73	293	275	370
FUT8	445	481	825	1271	339	941	180	1678	374	614	1303	476	1350	1146	651	718	328	303	511	250	297	274	231	475	513	128	392	413	102	176	87	418	408	395	499	72	221	233	182	105	221	280	258	274	27	135	255	207	148
UBA6	1118	1024	1128	1561	960	1369	240	2546	723	555	1824	883	2610	892	1698	703	1033	777	952	526	477	874	332	3272	377	242	568	418	216	386	453	831	316	598	735	214	331	431	283	474	464	458	417	378	48	214	304	229	198
GAB2	608	457	1439	503	486	789	174	1203	714	481	1432	497	1099	557	342	709	175	509	460	806	267	504	384	487	1642	92	467	272	272	341	487	748	404	226	431	168	244	475	287	587	324	270	194	247	76	135	215	778	257
ATP6V0A1	2334	1666	2462	2341	1737	1878	969	3477	2247	1799	2894	1355	3576	1445	3173	1432	1318	1050	1844	1314	2287	1023	984	2216	2709	581	1300	1471	794	919	975	1382	849	1218	1233	359	1018	1044	722	1936	1663	1000	638	1322	400	788	807	919	391
PIAS1	1837	1658	1275	1238	1954	2893	434	2733	1265	1009	1755	1356	3144	1629	1629	1037	1444	1027	1385	518	1464	1026	543	2253	780	154	1219	583	638	532	846	981	296	996	1223	247	422	315	406	383	412	802	394	266	38	435	282	215	259
SLC4A7	288	109	194	156	261	226	26	243	127	87	264	157	534	140	179	141	100	84	168	432	76	148	179	373	172	6	37	64	99	120	56	123	125	123	132	33	18	45	17	23	29	26	25	44	2	20	20	11	6
APBA2	187	32	25	213	53	95	30	27	240	23	164	12	57	52	138	54	66	30	188	315	232	14	100	183	106	9	65	36	22	37	207	6	26	23	8	79	5	188	45	138	289	105	20	47	36	26	67	38	245
MAP2K3	559	523	281	384	409	190	264	243	671	269	264	297	1274	329	689	125	253	537	878	244	564	345	117	550	145	180	249	214	192	586	158	2578	359	387	291	105	212	477	214	355	4849	499	83	467	74	437	217	176	135
CLXN	13701	6780	6486	4757	7098	8979	3829	15925	12153	5526	10091	7647	20097	4441	12437	5964	6194	5101	7288	991	8057	4399	1923	9041	2610	3593	6288	3378	3354	5072	4312	5223	847	4949	6730	4522	5430	7053	3741	5633	12616	8866	2909	6558	708	6828	5007	3389	6501
TMSB10	1920	2125	2710	1784	2003	3220	1973	3630	1814	1416	3409	3511	8494	2185	3125	1908	949	2002	2513	3594	1307	1050	848	876	3759	1936	2535	1490	1008	1185	1457	4066	1474	1030	2450	1436	8658	3885	5634	15904	10304	7698	3408	10289	1477	4811	5807	3658	3097
ASTE1	169	123	232	112	149	221	64	321	151	117	251	141	501	142	114	130	126	131	144	117	87	147	63	178	202	66	136	105	58	79	78	103	70	89	140	67	77	65	59	97	76	55	83	70	8	78	71	38	40
RNF19A	3369	3352	4564	2775	2756	4086	752	6017	3789	1989	7255	3106	17923	3334	3871	2644	1782	3142	2934	3051	1449	2800	1815	5224	2232	587	2001	686	982	1754	1253	6225	1063	2204	2129	1429	853	718	759	1556	3037	1310	1084	968	55	586	728	516	613
PEX3	372	476	428	443	270	571	103	769	525	357	475	427	816	311	405	297	262	418	396	204	199	294	142	357	301	56	308	180	162	126	209	407	100	234	345	104	213	126	91	86	175	280	132	129	9	121	132	104	131
GABARAPL2	2652	2917	3473	4252	3118	3932	1323	5204	2090	2806	4889	2973	6019	2736	2805	2156	1369	2483	2938	1556	1335	1963	1026	2967	2929	1213	2995	1624	699	1204	2045	2714	1264	1641	3559	775	2787	1841	2812	1722	2817	3596	2178	1729	318	2563	2647	2129	1814
MYOC	3	0	0	0	0	0	0	1	0	0	1	0	0	1	0	0	0	0	0	0	2	0	0	0	0	0	0	0	1	0	0	0	4	0	0	0	0	0	1	0	1	0	3	0	0	0	0	0	0
SH3YL1	682	722	678	715	636	669	270	965	384	367	918	501	1624	398	888	401	385	372	512	235	387	380	209	960	544	182	234	209	226	243	338	386	234	264	484	233	280	240	274	625	327	428	428	378	29	348	278	203	215
FAM136A	370	253	340	409	360	312	291	715	314	164	482	316	1284	279	490	237	175	182	397	215	242	259	130	438	371	177	240	247	103	134	220	235	112	148	321	81	281	268	337	413	243	407	256	311	62	438	262	246	189
VCL	753	528	888	828	589	1230	304	1699	374	464	1163	631	2115	893	1128	647	384	603	547	864	349	378	393	975	1119	82	414	394	196	389	735	556	623	548	546	197	260	230	210	346	867	431	346	329	16	116	259	395	131
DEPDC1B	7	2	9	3	3	4	1	15	6	4	15	1	13	1	18	3	5	2	7	8	8	1	0	2	36	0	1	10	2	0	2	3	5	7	3	2	3	3	2	3	0	0	1	0	0	1	1	1	0
DAPK2	315	118	302	553	154	212	105	263	237	114	345	50	188	90	98	268	84	84	116	23	730	43	59	84	227	117	39	156	34	230	418	36	259	58	106	39	233	136	133	739	550	174	76	167	50	126	49	134	127
NSMAF	1213	497	519	846	487	572	404	1347	582	427	926	419	2514	345	866	411	598	468	765	519	690	406	260	857	392	318	409	455	191	448	336	389	259	408	351	256	275	321	359	642	635	355	178	333	31	214	251	198	332
ADSS2	1101	789	994	1226	1032	1481	253	2209	1308	798	1452	1283	2364	691	729	1016	667	758	1049	512	470	932	395	1817	743	177	1223	407	336	464	672	1136	387	589	1082	282	474	491	312	353	734	867	445	535	22	509	472	370	297
STAP1	3	3	1	2	3	1	1	2	5	2	9	1	7	2	5	0	0	2	4	4	5	4	1	1	2	2	1	1	2	1	0	0	0	4	0	0	1	0	2	0	4	2	0	0	0	0	0	0	0
TIMP2	9653	3594	10588	7398	6023	5483	3598	11421	3496	5822	12204	3822	10914	4448	8061	2849	2034	3377	3568	3985	6297	2136	2608	5134	9236	1175	3131	3797	1928	2151	4799	4086	4310	2552	4500	920	3593	2425	5015	2352	2100	2508	2065	2034	508	2193	1895	2575	1641
RFC1	1169	1389	1710	2252	1075	1958	402	2762	1093	853	2111	1190	2603	1224	1745	1036	850	1020	1179	649	832	842	549	1257	1098	368	1018	677	321	355	628	998	398	778	956	182	652	429	584	456	550	739	447	549	46	380	510	446	420
TBC1D23	464	463	505	295	426	661	117	1060	456	318	676	505	1335	330	453	370	307	362	442	348	181	307	229	497	302	54	261	189	139	204	375	455	148	317	410	135	116	100	93	172	251	203	172	151	9	101	106	67	58
CUL3	2557	1956	1596	1730	2099	2319	629	3385	1336	1219	2410	1703	5237	1428	2404	1084	1336	1242	1859	931	1341	1219	610	2713	1105	327	1571	717	566	630	870	1608	475	1013	1463	369	611	602	600	343	569	932	455	346	99	581	713	484	444
MYOM2	442	150	49	235	246	252	256	99	208	38	132	198	371	152	282	90	131	113	214	102	187	42	88	237	81	205	241	153	80	110	40	115	69	77	187	29	167	100	185	226	324	343	87	127	27	219	101	78	137
OTC	29	4	3	6	15	8	5	24	2	5	12	6	37	3	9	6	6	2	12	11	2	2	2	15	11	4	3	7	2	2	6	7	0	4	3	0	8	7	2	1	0	4	3	0	0	17	5	1	7
CYP46A1	133	52	107	63	63	60	79	142	27	78	161	54	159	97	71	83	54	44	56	101	34	51	65	139	24	33	65	36	30	23	23	59	72	50	56	24	84	74	36	146	101	84	92	185	22	69	114	83	37
ZZZ3	811	589	828	1312	822	997	237	1836	706	461	1221	575	1888	648	1179	681	622	368	761	490	416	403	420	1329	313	144	397	446	245	281	407	425	332	586	638	115	268	260	302	223	260	325	292	258	38	354	231	137	186
SLC18A1	0	1	0	0	1	0	2	1	0	0	0	0	6	2	0	0	0	0	8	0	3	0	1	1	0	0	0	0	0	0	1	3	1	7	0	0	0	0	0	0	0	2	1	3	0	0	0	0	0
USP2	439	328	731	969	893	1302	277	863	271	442	1422	841	1571	635	362	339	354	339	629	212	395	623	237	604	262	717	1026	834	898	224	222	840	144	275	808	148	3754	2704	1003	4874	1614	2109	1328	2155	235	1344	1011	812	1106
CASR	7	11	63	4	38	7	7	16	185	2	82	53	34	21	50	2	12	0	13	0	9	5	9	61	9	1	5	3	6	1	1	4	9	3	1	47	0	28	2	48	68	28	14	8	0	17	1	21	62
TUBG2	435	401	651	1021	456	481	397	790	551	409	1295	430	1020	475	715	354	255	357	461	230	382	202	176	384	696	317	437	437	272	258	206	302	473	371	521	211	568	371	770	1729	776	738	481	940	145	596	869	599	268
RPL26L1	448	314	472	361	354	360	142	356	370	370	354	292	495	198	338	172	174	246	292	157	278	178	97	209	266	176	397	350	118	213	146	296	100	194	294	116	480	520	374	300	356	507	221	337	62	603	245	243	242
FLT4	30	12	22	19	10	20	24	13	10	19	20	13	51	42	34	14	7	4	23	21	4	6	9	7	156	12	8	37	13	18	12	20	33	16	5	21	9	13	16	59	10	4	3	34	2	9	22	29	5
NSUN2	1153	642	1354	938	805	983	266	1520	785	957	1103	742	1608	644	1081	536	528	590	846	403	693	555	372	840	724	196	730	856	376	535	387	735	373	603	635	203	511	536	466	796	473	518	371	721	47	422	365	344	250
FBXO42	484	330	749	580	461	610	275	952	351	380	968	426	961	421	509	353	295	277	545	349	307	259	179	853	285	237	418	336	196	233	267	405	254	429	386	102	342	405	229	260	415	430	316	481	56	321	326	294	189
MFAP3	1613	1107	1892	1348	1058	1439	233	2660	1558	939	1723	1089	3079	861	1504	890	908	720	1162	409	1060	665	625	1174	953	144	565	577	459	402	541	712	336	790	765	162	235	269	234	224	221	342	202	224	14	198	175	200	180
MRI1	223	133	124	303	147	167	139	145	201	154	484	147	339	216	238	127	71	107	280	97	119	129	50	260	139	55	200	83	49	81	139	152	130	112	106	64	130	111	91	173	224	141	100	143	16	63	122	123	74
METTL1	62	52	119	70	46	42	59	116	50	54	65	34	149	48	134	30	33	69	65	63	46	26	31	42	164	65	37	84	29	60	41	106	98	70	43	33	70	65	72	209	77	57	65	58	20	103	50	40	39
HOXC8	824	690	1571	381	935	2	267	1888	17	1264	2200	333	1186	13	3815	1	769	287	1229	311	1332	153	360	1097	5	810	11	783	430	962	726	0	710	983	2	281	858	1075	23	1205	728	325	3	682	252	1238	5	501	821
AGA	672	405	564	1156	364	504	294	1234	532	366	724	552	2470	499	1125	350	610	323	844	286	402	244	177	635	218	226	291	235	233	223	204	409	228	259	412	154	234	339	194	220	290	247	221	163	30	201	222	202	191
PI4K2B	313	290	201	445	476	237	60	758	329	154	321	320	870	206	307	231	309	150	474	229	206	359	107	497	87	134	215	104	83	128	116	391	84	185	226	37	153	96	56	45	147	230	106	129	10	98	49	38	81
BOD1L1	1508	1140	1609	2492	1468	1916	281	3266	1188	958	2221	1179	2743	1122	1676	1097	1149	1053	1474	728	946	967	657	1940	1099	336	736	827	368	654	804	1036	561	692	1068	209	426	395	325	435	382	411	382	382	27	236	353	269	233
MAT2B	2267	1560	3062	2260	1841	1981	308	3153	1447	2276	2252	1465	3102	1033	2117	1013	936	1169	1566	695	1570	1171	811	1564	1087	245	1282	1339	687	865	1057	1404	406	1553	1681	306	844	622	731	182	370	844	573	340	73	993	547	386	265
TLL1	3	4	4	3	2	3	0	6	2	2	2	3	14	5	1	1	0	2	2	5	1	8	4	3	7	0	0	0	0	1	69	2	5	0	1	0	0	2	0	2	2	0	2	0	0	0	2	0	0
EDC4	385	192	468	514	363	338	170	593	359	267	615	254	661	328	308	210	241	212	391	257	201	159	135	287	325	89	367	381	86	163	217	287	114	290	168	37	148	195	75	575	231	102	85	324	16	85	130	143	65
TRIO	1438	696	2318	1453	1107	1127	313	2016	755	1177	2509	983	2116	964	1330	772	704	697	1040	905	709	619	580	1195	1295	252	607	1158	463	584	457	731	666	797	614	197	467	601	387	1040	507	373	395	929	30	234	487	372	266
VCAN	1124	677	641	4557	1532	535	52	5387	2234	577	2393	583	959	1909	1882	507	80	2689	350	1073	100	127	1294	3531	166	26	828	2431	1156	160	193	389	432	780	165	255	269	508	123	32	434	463	186	129	15	176	264	55	185
CLEC16A	992	547	1025	1027	1178	896	337	1245	683	750	1339	677	1567	589	648	453	692	807	1012	361	567	462	298	867	599	469	875	466	211	361	384	586	207	416	553	118	517	644	522	1460	1347	498	389	1228	87	328	668	571	317
MSR1	368	469	391	193	702	454	28	500	192	161	572	613	1250	324	206	199	132	475	558	2526	220	375	296	266	245	15	96	40	112	235	45	357	409	253	246	152	61	85	80	74	123	139	50	70	5	22	108	42	13
CDH1	712	64	57	2127	171	64	66	1055	621	40	72	150	174	224	603	167	76	11	64	31	646	1052	21	1901	38	10	97	11	193	114	0	183	25	58	28	9	206	49	9	126	4	840	29	48	15	40	10	7	14
MTREX	1531	1369	1647	1103	991	1435	218	2230	1234	1165	1141	1045	2175	722	1243	803	839	968	928	469	1037	778	572	1100	601	148	871	562	511	574	545	984	328	689	792	269	439	551	381	453	478	451	338	313	45	278	371	280	387
DNAH5	6177	3630	4941	2392	4458	4725	521	7986	2856	4525	3903	2964	6875	1454	3613	3286	3136	3602	3123	843	3600	3630	1836	5394	779	477	3604	1496	1853	1344	896	2472	314	1829	2151	691	1253	2110	670	1404	1050	1467	1260	1621	82	558	1260	742	433
ZFYVE16	1768	1257	2007	1589	1209	1710	134	2968	1452	1289	1824	1229	1954	892	1392	1015	1047	889	1031	428	906	1165	720	2186	770	103	763	455	628	555	644	1094	357	686	829	209	223	333	226	222	217	269	216	246	30	155	160	116	159
RIPOR1	557	173	532	672	499	355	324	569	329	387	803	304	792	427	439	251	238	259	661	413	241	143	189	282	428	241	484	381	119	211	251	419	289	292	255	73	384	393	354	827	530	308	171	625	40	395	356	377	138
C6	1858	2612	15	3	11	23	11	32	1019	1327	7	614	202	31	25	5	78	218	102	42	203	9	152	1	2	64	22	3	577	1	3	133	4	38	152	4	79	7	11	14	35	2	39	20	0	5	19	3	2
RAI14	1509	907	944	1010	777	591	298	966	352	591	1211	588	1971	493	1088	516	727	797	727	332	687	418	435	779	1619	197	353	438	259	779	496	532	359	697	832	154	223	150	210	854	207	231	254	117	59	182	440	480	135
SOX30	68	24	23	30	25	36	10	27	36	45	21	36	56	15	32	32	33	15	48	14	28	14	4	21	9	18	31	59	7	10	7	17	2	14	16	6	12	13	14	12	10	29	4	16	3	10	12	9	16
PNKP	256	189	338	375	244	224	236	361	202	209	456	201	522	169	333	169	212	177	312	145	206	159	76	252	253	264	302	379	75	197	137	209	135	174	156	95	296	318	250	831	492	211	179	614	109	235	295	235	124
BEST2	0	0	1	0	0	0	0	2	0	0	3	0	0	0	0	3	0	1	0	0	0	0	0	1	1	0	0	0	0	0	0	0	0	0	0	0	0	0	0	1	1	0	0	2	0	0	0	0	0
PHLPP2	393	214	490	679	429	408	88	734	177	231	628	207	601	217	359	215	199	225	271	172	209	251	170	650	285	55	155	301	75	205	199	330	144	188	214	46	130	125	148	310	118	111	128	132	8	111	86	74	61
SPDL1	256	160	525	260	175	239	50	487	222	179	473	165	602	135	306	165	111	118	183	93	157	98	120	266	264	29	130	239	108	150	145	113	87	179	162	61	71	139	65	157	79	95	89	89	8	94	99	79	67
STAU2	623	455	694	740	363	649	191	1149	529	421	1135	588	1833	427	771	452	370	332	546	311	308	426	246	834	281	189	331	288	191	329	304	474	145	292	507	130	224	214	187	271	300	435	209	209	31	276	239	164	255
SLC66A1	147	64	105	181	112	88	105	147	79	78	187	77	159	142	151	59	64	62	148	112	90	56	43	83	93	96	102	118	42	85	47	89	53	41	79	24	140	163	113	223	283	128	60	333	42	175	140	96	86
CTNS	450	210	392	325	382	168	374	442	597	182	772	235	787	268	529	147	188	236	372	289	237	159	135	510	211	161	289	247	116	221	288	252	245	104	250	187	238	324	190	343	509	128	140	265	93	151	192	169	184
RTN4R	21	0	18	6	15	9	24	3	7	5	10	4	8	7	19	2	4	2	13	2	2	0	0	5	4	1	14	8	9	0	5	2	1	3	1	0	3	13	16	2	3	1	0	14	0	13	6	4	8
PHF23	434	332	504	614	413	488	252	890	542	310	647	386	836	367	680	333	203	331	506	440	363	258	234	439	440	188	319	291	164	249	371	603	171	266	591	88	415	302	297	201	242	311	250	188	56	405	215	232	115
CDH10	110	9	5	38	15	1	12	1	47	15	56	0	1	78	313	55	1	8	6	116	46	2	121	74	2	25	15	0	32	17	27	4	3	7	11	11	43	3	0	0	6	32	11	2	0	15	16	2	9
INPP4A	3665	2272	2144	1765	3707	3155	913	2683	1346	1833	1826	1803	5889	1781	2696	1064	1580	1568	2030	1019	1140	1264	877	3865	1054	589	1539	980	815	713	898	1572	390	1610	1288	363	727	738	682	796	879	1043	743	1099	78	985	572	401	425
RAB27B	34	2	4	20	6	5	2	6	6	7	11	1	24	7	75	10	54	4	23	7	3	2	4	15	0	1	0	2	2	2	5	2	3	13	3	4	0	1	0	0	0	3	3	0	0	1	0	0	2
PSMA4	1492	1278	1289	1680	1197	2220	785	2109	1089	1009	1341	1379	2886	1740	1551	924	1344	946	1473	776	1163	976	437	1532	1568	486	1362	826	479	851	639	1452	424	802	1502	506	1023	1006	1679	1103	1691	1772	775	786	128	1281	1070	761	853
MYO16	37	14	3	0	33	15	10	3	4	4	22	6	26	5	21	11	12	8	36	9	1	2	9	48	2	30	5	0	3	0	5	3	0	5	0	2	0	0	3	10	35	3	2	0	0	20	3	0	2
LSG1	711	728	785	424	562	806	249	1494	738	479	1095	707	1374	611	620	533	495	488	644	424	500	470	354	681	755	218	630	488	277	381	423	835	343	420	551	314	451	462	306	397	778	442	248	515	74	373	404	297	361
PARP3	431	299	449	254	517	491	331	477	192	327	845	379	724	381	329	244	216	344	419	288	141	182	134	317	474	155	440	348	117	142	149	287	213	287	334	169	455	359	319	631	585	522	293	456	58	631	357	321	258
TNC	356	303	268	752	1725	208	169	682	202	77	264	803	5252	205	513	87	37	395	675	7921	63	307	512	332	206	6	64	35	57	19	4142	363	272	233	248	165	149	124	48	19	1304	471	693	145	10	45	751	260	472
THAP3	104	57	147	200	101	82	101	110	79	94	214	68	154	115	116	53	51	60	105	69	60	22	33	94	43	63	81	93	35	57	59	42	72	75	65	24	147	150	135	165	129	95	68	187	43	242	93	104	61
RIPOR3	400	172	350	515	468	331	195	516	417	230	499	206	1028	727	165	259	103	254	459	90	453	212	131	247	350	179	380	279	152	117	141	253	117	142	265	138	501	200	802	1181	1045	428	297	860	21	179	348	264	321
TDP1	417	395	500	434	275	405	142	988	256	277	493	291	777	240	333	263	310	202	487	154	204	297	129	500	158	132	276	254	101	212	150	295	97	240	296	81	220	306	96	118	126	248	161	269	28	162	156	139	89
AIFM2	136	108	213	269	217	270	172	224	110	109	250	220	306	125	197	126	90	135	201	173	89	96	51	169	295	108	153	166	37	84	125	216	87	49	139	35	189	194	95	146	105	147	82	209	17	155	99	149	58
SPATA7	678	509	652	717	394	691	220	1320	442	554	570	544	1311	425	444	625	549	322	660	245	361	467	188	988	137	239	519	227	163	376	234	642	110	423	675	122	328	578	70	285	410	753	328	565	43	277	503	291	140
MED17	119	56	117	120	95	101	48	150	58	60	132	54	231	86	144	63	71	59	104	33	60	76	40	185	92	42	73	64	33	80	46	72	42	41	94	60	72	111	66	111	95	69	58	87	6	48	49	67	75
RETSAT	1739	1179	1395	1685	1581	1394	1015	2690	1298	390	1840	1216	5342	1499	781	1057	605	771	1250	907	369	686	467	1314	1446	418	1207	228	379	273	506	1129	439	468	679	282	1061	200	776	316	1099	868	914	657	75	408	816	452	866
CAPG	525	181	1057	1199	894	451	639	673	370	373	953	653	4174	772	537	599	91	232	899	1737	373	210	150	176	282	85	478	490	187	211	193	654	217	192	414	112	1823	780	833	2222	335	795	361	876	306	613	1069	816	257
AP2S1	259	231	381	438	260	313	230	359	336	266	400	253	606	312	397	155	155	196	348	308	223	150	92	209	377	183	405	301	79	166	152	269	156	173	254	91	396	366	480	537	545	418	214	361	209	554	339	346	193
USH2A	91	56	10	16	36	39	4	31	56	20	18	24	147	19	15	20	72	13	127	19	22	25	16	28	3	29	40	10	8	11	6	35	2	29	21	3	2	16	5	4	30	16	9	15	0	5	12	2	15
ZPBP	13	1	0	1	1	1	2	24	0	10	6	21	0	1	1	8	3	2	13	4	10	0	0	2	0	4	0	0	2	5	2	2	0	7	11	4	5	11	2	0	13	19	2	3	6	11	8	2	11
TG	41	12	9	12	103	11	3	14	30	6	19	7	13	5	14	2	4	21	17	12	10	5	14	23	7	3	12	0	8	2	2	7	5	2	5	2	16	6	14	29	47	25	9	26	2	4	6	2	12
ADAM28	299	133	184	157	154	241	36	59	155	87	425	160	296	111	208	128	82	69	244	586	141	197	289	192	39	8	48	73	164	81	23	114	127	56	85	50	33	59	46	79	110	95	35	51	1	54	74	28	57
BARX2	109	87	3	647	31	29	1	7	235	151	24	1	3	70	31	50	1	26	1	2	217	45	23	36	2	0	70	48	19	41	2	29	0	17	95	28	0	205	16	14	15	122	53	19	8	4	4	1	38
DCUN1D1	529	671	783	467	630	1073	126	1369	637	455	1205	637	1518	601	710	540	455	462	682	357	333	471	251	852	435	119	357	266	220	189	427	655	208	353	613	139	244	208	202	225	288	353	279	201	33	229	216	144	151
JADE2	695	439	674	715	897	889	206	654	572	743	669	426	929	427	428	337	259	502	561	395	383	280	397	446	353	144	533	669	220	243	213	203	118	367	378	54	299	340	209	488	257	328	241	409	18	289	238	160	86
ZIC2	29	11	6	3	10	11	18	4	9	4	17	9	12	10	8	17	3	109	8	28	3	3	21	10	13	0	7	2	0	7	76	0	14	2	6	5	1	2	4	4	1	8	10	1	0	2	3	1	4
LCP2	307	384	114	102	415	196	33	439	340	143	200	201	879	107	144	81	54	216	281	470	315	197	158	128	139	85	55	85	106	192	73	188	202	168	214	178	77	207	182	242	332	536	41	94	11	117	69	32	236
TRIT1	351	325	319	460	378	388	171	700	274	231	542	331	760	227	254	235	262	191	333	175	185	257	86	623	124	243	323	203	140	225	210	316	169	234	384	96	340	421	293	303	534	366	333	439	25	261	289	168	249
ADRB1	8	20	3	54	41	22	1	15	1	12	6	23	34	14	9	8	2	18	5	5	4	16	7	14	0	4	4	3	4	1	2	7	6	7	43	5	10	6	2	0	5	28	34	12	1	8	24	5	3
GUCA2B	0	0	0	0	0	0	0	0	0	0	0	0	0	0	0	0	0	0	0	0	0	0	0	0	0	0	0	0	0	0	0	0	0	0	0	0	0	0	0	0	0	0	0	0	0	0	0	0	0
CUL7	607	360	534	995	525	641	259	815	568	340	730	503	1026	450	446	411	294	365	499	279	241	211	165	351	474	177	600	279	170	148	166	427	162	260	307	82	568	323	379	1201	513	382	259	660	28	202	282	369	215
CTNNA1	13841	10233	19735	15950	10964	15607	3992	23992	11671	12868	20230	12198	21563	8231	12735	8176	7117	10013	10667	4821	9186	7214	4901	9605	10695	2128	10904	7626	4659	5102	7275	10218	4586	7091	9426	2729	8273	8259	6174	4789	7466	7605	4739	6441	838	5749	7014	6426	4726
PHKA2	1088	508	788	837	578	648	425	1141	620	383	1099	429	2271	408	1284	469	698	361	963	389	489	318	180	863	609	317	401	811	316	400	232	490	286	450	323	207	291	290	209	694	431	212	164	440	76	195	210	236	198
CNTLN	655	375	301	605	409	672	102	844	723	323	320	500	1110	229	699	330	452	306	491	171	365	451	137	605	122	88	321	226	162	280	379	365	64	298	394	163	194	287	132	147	538	291	175	218	34	135	190	92	157
EPHA3	83	86	16	20	51	1178	11	27	534	18	57	81	52	33	27	42	31	27	24	60	293	49	44	63	5	5	38	9	24	179	24	108	656	9	52	73	11	3	46	39	195	37	19	30	0	7	3	2	3
HSPA5	10397	5136	6178	8919	5583	6543	2278	13496	5463	4884	7090	6060	21306	5008	5472	4496	2821	4599	5693	5456	5607	3607	2891	6680	9200	1523	5278	3443	3068	10460	3038	14560	5003	2557	6561	1990	4519	4370	5316	2870	4535	4178	2660	3656	400	1255	3563	5462	2780
DSG2	669	343	244	1403	277	554	168	1547	1002	350	285	582	5060	235	616	537	835	51	1373	192	575	172	183	450	18	68	380	634	182	539	124	1537	5	275	174	85	166	212	61	92	284	142	160	211	31	45	139	21	71
GEMIN8	1330	754	827	1376	737	1621	895	2403	407	543	1671	712	2573	685	1411	528	929	911	1092	277	444	705	273	1308	700	471	1038	900	430	618	276	519	358	509	682	275	753	925	791	1496	1988	1262	515	1809	110	880	1116	862	557
OFD1	1458	645	673	1178	668	1319	553	1966	615	367	1515	649	2108	443	1160	484	968	688	1092	429	543	773	268	1623	757	577	777	702	616	692	298	450	442	411	537	381	480	1107	770	1693	1519	721	424	1139	75	406	553	427	571
GPM6B	33585	15210	15411	25557	13166	26338	4389	47990	12689	9077	23188	15249	48028	14259	31189	12034	15243	14236	15547	6166	11850	9481	6680	18159	11358	3306	11862	9100	11136	4218	6250	11006	4651	10046	10526	2238	4532	5307	5653	3607	5161	7850	3992	3611	838	3107	5587	4120	3629
MAGEC2	0	0	0	0	0	0	0	0	0	0	0	0	0	0	0	0	0	0	0	0	0	0	0	0	0	0	0	0	0	0	0	0	0	0	0	0	0	0	0	0	0	0	0	0	0	0	1	0	0
PREX2	2639	1134	1038	1006	1534	2506	378	2239	1156	799	1374	1794	5162	1309	1146	1395	1401	1171	1377	1237	495	2012	923	3196	547	451	1233	383	476	442	818	1957	168	516	1365	205	466	358	174	245	583	625	608	755	38	249	623	175	252
WDR37	292	258	409	382	279	437	149	541	244	247	565	254	544	243	429	230	189	237	298	295	276	199	141	431	241	125	281	170	108	114	283	228	134	193	195	69	189	210	76	263	311	224	204	297	22	136	154	146	94
YTHDC2	1131	950	1463	1112	757	1039	146	1613	1253	935	1158	819	1394	617	1190	568	594	749	692	462	1006	671	405	1299	690	150	563	718	567	762	636	782	283	734	619	274	369	498	262	577	492	284	380	404	23	189	289	174	188
CTPS2	1044	387	495	930	480	886	376	1319	512	255	789	447	1947	413	1370	391	584	540	805	280	437	370	170	778	460	297	281	530	314	329	235	271	171	416	327	172	232	368	268	496	564	286	201	405	68	259	225	207	327
ATP6V1H	784	501	692	769	787	995	438	930	526	429	1290	719	2144	666	763	451	364	658	677	506	336	529	235	644	703	197	625	351	172	333	364	765	351	340	639	191	533	219	559	381	503	466	272	508	33	341	463	367	242
POLR2B	2517	2675	2524	3372	2741	3482	633	5236	2299	2057	2973	2393	5260	2305	3458	1611	1990	1981	2576	1093	2043	1848	877	2575	1064	660	2403	1129	671	782	1241	1842	629	1189	1737	327	1051	974	619	463	707	939	544	644	85	465	773	804	501
ATOSA	964	884	1024	1299	1137	1935	293	1753	496	756	1613	941	1862	1556	1183	777	1010	739	865	438	910	837	321	1508	885	146	709	383	362	525	591	707	237	633	835	282	350	331	543	713	559	600	404	346	26	270	257	201	276
ARAP2	1017	783	536	1244	832	1538	198	763	626	636	1230	726	1879	1008	1146	421	533	787	826	610	519	485	472	1282	800	192	514	296	174	317	330	602	539	449	554	106	115	131	226	234	258	324	285	211	28	99	174	101	235
TPR	2488	1841	2943	2819	2185	3729	565	5663	2028	1598	3263	2541	4513	1913	2165	2081	1647	2059	1760	1177	1149	1689	1033	3528	2214	427	1606	1324	923	754	1213	1842	821	1382	1766	475	924	1205	746	732	867	905	652	970	114	577	897	853	652
CP	1361	1553	748	393	4231	8310	101	2603	1651	444	4064	4640	19983	2692	1054	1045	154	3048	3616	2798	925	4503	751	893	944	57	4417	19	711	97	9	6294	551	464	1561	1325	417	1658	285	261	1334	694	558	1065	12	181	1377	1046	290
KATNIP	2130	1510	2241	1935	2518	2188	735	2790	2331	1850	2513	1326	3438	1589	1635	1266	1816	1500	2328	705	1110	907	806	1388	1187	682	1883	1361	516	691	1186	1673	498	1006	1023	282	1203	1139	949	2379	1735	954	633	1892	82	665	864	872	753
DTNBP1	290	243	224	368	120	290	188	276	417	258	260	206	443	252	303	137	164	193	382	158	179	121	94	221	232	179	224	197	127	149	195	217	118	132	247	111	201	195	204	138	244	317	145	132	77	413	155	135	162
XK	461	310	62	273	496	466	25	360	253	266	178	351	1150	163	220	149	293	149	430	108	194	127	99	145	127	61	147	213	123	100	139	163	25	117	300	40	110	166	74	48	79	183	122	90	2	39	140	96	71
ANO2	26	10	20	37	11	23	7	32	9	14	23	2	65	12	60	9	24	5	28	9	30	1	9	26	12	10	4	25	9	8	7	6	6	7	8	4	0	13	10	7	2	1	6	8	2	7	4	9	5
C12orf4	626	503	577	529	427	440	170	799	510	446	445	382	691	402	822	294	411	329	514	251	421	288	252	627	438	191	304	199	214	239	289	379	160	264	293	120	158	220	146	237	246	236	141	141	21	201	112	67	160
SCML1	621	452	330	271	394	402	51	364	240	268	489	322	1037	235	417	261	525	354	681	155	288	538	154	715	161	169	137	241	278	420	462	368	203	234	336	124	210	299	173	297	496	144	246	306	7	63	121	83	71
WWC3	1377	562	504	545	1048	652	450	486	667	502	573	506	2395	387	602	278	744	643	1437	419	454	459	216	1042	485	551	707	595	387	523	609	769	190	298	479	266	494	538	423	563	1609	366	311	500	64	319	281	219	420
ARHGAP6	532	398	481	758	734	658	273	1196	299	272	1018	596	2730	537	630	491	742	381	746	186	301	396	200	752	143	91	454	774	195	337	206	352	186	348	541	174	246	290	242	411	365	586	247	256	51	191	210	136	210
FAM184B	13	8	15	16	7	10	6	15	4	9	22	11	16	14	15	10	8	5	12	6	10	3	6	18	8	14	3	6	3	9	6	8	4	8	3	7	12	11	15	19	26	16	8	20	2	4	6	8	14
MAP4	10287	8481	14578	6700	9312	16242	4119	21243	9774	8851	20686	9576	22803	13064	9701	8996	5230	7692	8501	8394	4054	4698	4851	8648	10253	3246	9368	5067	3743	2669	7250	7677	4366	7697	9459	2832	5589	5275	7604	6670	10410	6903	4932	7617	1934	6845	7296	5156	3935
GOPC	848	762	767	955	636	1199	189	1771	747	559	1091	822	1933	526	744	593	588	572	815	403	297	584	305	1062	361	165	399	246	287	303	381	568	241	473	714	171	355	300	197	410	304	425	429	289	26	210	254	175	200
ROS1	6	3	0	5	0	6	0	1	5	9	5	1	0	4	0	4	2	0	11	0	0	0	3	1	0	3	0	1	0	7	0	0	0	1	0	0	8	0	0	0	0	0	3	0	0	0	0	0	0
USP28	557	441	624	904	446	570	125	888	462	343	659	335	1100	277	488	448	369	290	377	178	447	371	160	504	431	141	300	334	147	280	188	467	187	178	444	120	180	262	182	334	157	140	130	248	16	83	128	236	125
HDAC9	950	145	146	54	157	152	43	593	781	106	131	302	468	143	753	99	519	196	548	207	210	83	191	300	9	24	55	50	240	129	21	45	28	198	71	74	72	90	46	45	181	183	12	27	18	123	16	17	70
TSPAN17	554	247	338	471	370	312	218	379	358	325	297	316	796	276	438	184	217	229	490	262	267	175	116	173	310	95	295	271	112	143	89	302	103	147	158	55	160	181	144	257	177	211	88	222	50	314	172	242	56
NOP16	78	56	107	67	45	56	27	126	56	52	110	53	161	47	73	31	35	56	62	40	37	28	40	55	77	33	47	99	28	64	45	126	71	67	47	31	83	67	95	159	90	56	47	70	4	98	37	39	51
CC2D2A	3335	2906	2580	4389	3154	4279	728	5340	2869	2590	2816	2561	5033	2663	3136	2532	2641	2171	2953	733	2680	2313	1023	4344	1061	1330	2961	1421	1017	1075	1566	2645	450	1138	2793	550	1175	1796	1047	936	1593	2022	1043	1439	167	1604	1556	1155	1222
RRM2B	3203	2180	2105	1899	3268	2982	656	3864	2041	1554	4226	2856	10354	1421	2444	1269	1564	3192	2859	1981	1034	3137	1126	3404	1553	344	1602	677	684	647	1138	5563	450	923	1883	388	667	495	391	350	730	942	493	527	64	655	606	356	328
ZNF800	745	525	528	533	773	732	148	1394	601	352	704	801	1817	333	636	346	642	435	837	237	340	386	265	902	248	106	333	256	241	317	327	635	134	338	494	94	188	175	88	168	221	275	138	99	14	196	122	76	122
TNFRSF17	2	1	2	0	1	2	1	3	0	1	4	2	2	0	0	2	0	3	1	4	2	1	0	2	0	1	1	1	1	1	0	1	0	1	0	0	8	1	0	0	0	0	0	4	0	1	1	0	0
SNX29	579	405	582	860	514	624	203	947	419	389	751	486	981	435	483	384	321	327	533	475	309	275	240	430	268	117	331	271	123	158	204	370	133	283	286	54	252	137	128	178	181	276	131	206	27	121	181	173	124
LMO3	1951	1291	2652	1943	2204	2435	804	992	1285	465	4884	1211	5056	1168	3956	1346	773	232	2020	820	1584	783	584	4954	69	372	1258	1268	587	784	47	297	826	1445	1551	552	395	1870	13	236	1454	1795	565	782	357	1402	822	187	558
MRPS10	777	888	768	864	705	1140	244	1367	1010	768	826	865	1417	576	459	459	488	735	750	436	457	598	301	586	462	172	828	364	277	272	361	695	220	301	611	195	498	379	310	333	404	561	461	231	32	485	376	244	248
GUCA1A	0	0	0	0	0	0	0	0	0	0	0	0	1	0	0	0	0	0	0	0	0	0	0	0	0	0	0	0	0	0	0	0	0	0	0	1	0	0	0	1	0	0	0	1	0	0	0	0	0
RSF1	1229	1041	1467	1344	1068	1741	286	2633	928	721	2116	1139	2426	932	1019	1057	866	860	1156	608	814	774	525	1565	1013	212	703	584	451	386	785	906	458	498	1114	233	357	523	281	498	448	428	388	407	61	220	337	395	328
VPS13D	2154	1556	1813	2139	1785	2851	489	3465	1910	1229	2494	1821	2983	1836	2074	1297	1265	1203	1432	961	1031	1093	1014	2158	664	355	1205	1038	664	405	603	1183	545	726	948	205	610	603	576	531	829	665	612	598	98	382	619	514	516
CELF2	2088	1304	1409	996	1822	2878	605	2133	1165	1220	2750	1469	3594	1849	3071	1142	1277	1245	1943	1195	923	1307	849	1894	1044	261	1369	835	989	418	861	1326	557	1313	1491	335	318	640	274	355	589	684	602	340	93	639	624	484	364
FAM120A	3171	1849	2236	2563	3052	2034	520	3138	2397	2174	2690	1765	3411	1320	2642	1099	995	1297	1903	1264	1944	1420	755	2298	944	396	1479	1183	694	1182	1900	1664	783	998	1582	427	1008	948	987	866	1691	928	705	710	149	761	625	458	560
R3HDM1	450	159	347	352	283	283	167	512	251	188	515	156	1041	189	533	225	162	94	283	207	235	117	108	566	395	76	109	257	87	135	208	114	178	209	270	71	114	132	165	264	146	143	140	172	37	139	110	108	102
COL9A2	392	23	142	261	137	126	210	99	133	33	799	134	511	182	91	93	36	100	165	136	68	21	51	181	87	108	333	150	34	77	128	79	109	94	59	49	139	89	242	829	423	268	96	343	53	187	181	141	148
KITLG	2211	1167	2471	1821	2840	2134	599	3822	1602	1157	4744	1858	5681	1778	5324	1097	2260	632	2534	887	1125	1019	903	3486	508	567	769	2246	2270	640	1010	1269	554	1708	1816	193	694	563	206	114	424	880	304	233	121	1322	261	124	257
ERCC8	346	316	511	454	233	415	84	682	476	334	452	330	487	266	507	285	203	281	228	133	359	240	167	532	212	47	204	192	176	226	176	186	83	242	258	99	129	185	124	206	143	213	181	111	11	158	109	103	85
ADAMTS6	485	12	53	12	25	18	18	51	76	27	53	18	113	12	203	18	74	6	37	20	130	10	31	291	9	21	7	142	75	49	17	9	13	227	10	38	16	43	5	22	146	21	10	43	9	27	14	3	26
H6PD	2013	1078	2846	2481	1449	2392	774	4457	1699	1568	3226	1213	4493	1461	1986	1495	1445	944	1821	1284	756	702	811	1559	474	559	1339	1313	432	354	646	1405	726	1269	995	220	1084	737	778	670	833	569	607	912	92	306	796	766	311
VAMP3	1798	2095	2738	2193	2260	3581	943	4155	1708	1830	4329	2411	5293	2140	1908	1608	1201	1635	2184	1636	793	1488	998	2596	1154	431	1872	945	709	618	1141	2113	745	1367	1970	336	1188	1217	967	841	1344	1980	1103	948	181	1489	1395	1038	510
PER3	945	619	965	1571	414	1915	327	1680	426	1003	1354	703	1631	853	1882	612	1200	501	1058	372	801	647	251	1777	233	329	497	499	345	622	688	566	188	253	432	147	296	572	361	256	606	376	286	510	48	514	326	314	230
UTS2	4	4	0	4	7	0	3	6	0	4	3	7	24	53	4	0	0	3	5	0	0	1	0	1	0	1	2	0	2	0	0	4	6	0	1	4	0	1	2	2	0	4	2	0	0	4	0	0	0
TNFRSF9	4	1	1	2	3	3	0	0	1	3	1	3	49	2	3	1	1	3	8	12	10	6	1	3	4	1	1	0	1	1	0	9	1	6	0	1	1	0	0	0	5	0	0	0	0	0	0	0	0
EPN3	15	18	22	21	16	10	10	48	3	12	43	24	37	8	3	11	9	11	8	13	5	12	7	12	20	14	12	28	3	8	4	7	10	13	18	3	32	21	7	67	21	18	20	81	2	2	32	27	1
LTBP1	5604	3218	2171	3191	2044	2254	1383	7542	1929	2078	3197	1833	6942	2649	5679	2995	1721	2240	2771	1166	3082	1398	771	3890	1109	644	1230	866	898	670	3123	1051	1161	1615	1877	490	1148	894	382	534	922	1360	326	1140	133	856	1178	1060	629
RCN1	1561	831	1632	1579	1094	1123	694	2557	1126	821	2203	800	2700	989	1564	863	724	629	1129	595	1588	575	396	1006	1545	703	455	629	420	443	985	701	649	534	977	372	1288	1268	1944	3143	1625	1148	903	1255	502	1030	658	916	1350
ELN	2583	224	265	315	714	561	854	421	669	267	496	1389	1594	261	1159	201	855	871	1257	742	1521	472	228	919	493	286	2681	608	655	896	351	1258	323	364	304	253	1335	506	1148	1033	2710	1004	356	1035	314	605	563	257	409
RFC2	324	260	323	365	321	330	203	515	261	180	292	345	701	257	378	178	228	206	322	219	185	164	136	221	324	145	262	388	144	181	157	293	150	209	222	100	436	370	234	349	413	397	150	226	86	523	209	197	187
ARID1B	1628	1265	1994	1846	1036	2017	382	2868	1695	1147	2752	1514	2689	1285	1320	1210	1213	971	1538	640	786	721	540	1682	975	395	1104	924	500	640	846	951	591	854	1198	290	691	734	447	812	845	826	613	848	77	375	587	587	491
CLPTM1L	1657	913	1617	1511	1367	1049	560	1725	1305	1352	1184	992	2088	963	1541	615	659	742	1467	635	1239	518	438	727	1179	345	1385	1098	474	463	402	998	339	594	764	205	790	872	932	998	1220	725	454	697	114	695	635	688	497
NEDD4L	1065	750	1818	1018	727	1082	382	2006	1638	726	1751	1342	2106	762	1752	829	930	696	1405	414	1159	805	388	2083	657	346	816	743	378	477	734	877	266	385	951	285	687	716	251	480	1212	753	330	667	133	620	445	371	409
FOXP3	7	3	9	12	6	16	6	8	6	5	15	6	15	4	10	4	5	6	14	21	15	0	1	3	6	5	6	5	3	3	4	4	0	4	12	2	5	10	3	23	23	14	10	22	3	4	14	8	7
PPP1R3F	466	186	283	325	510	221	311	195	225	260	255	174	721	198	281	143	229	244	609	146	208	138	95	310	216	281	303	363	127	229	103	279	124	219	205	105	352	374	237	288	470	294	141	349	69	505	226	192	202
HEXB	2215	1375	1623	1455	1387	2122	803	2850	1177	1677	895	1985	4766	866	2006	1006	1103	1166	2150	1562	1330	1225	770	1078	1445	407	1376	988	747	716	715	1727	400	928	1097	415	1101	820	983	796	786	654	602	882	64	480	740	534	300
PTCD2	540	449	722	470	388	511	87	842	424	482	551	424	598	279	469	330	202	329	256	186	305	369	265	458	306	82	272	286	192	172	219	262	160	211	371	84	133	231	165	182	121	201	231	153	18	133	176	117	100
NEXMIF	428	124	302	407	145	195	138	473	218	125	435	148	1330	257	902	224	427	121	508	123	207	70	89	284	266	49	64	267	146	88	122	122	54	229	115	60	14	33	60	27	46	20	20	19	18	37	32	10	36
JKAMP	1777	1696	2093	2531	1388	2390	439	3880	1254	1714	2514	1868	3916	1654	1464	1561	1610	1130	2213	737	850	1705	674	2214	731	435	1709	624	387	464	514	1951	448	788	1509	183	861	828	323	296	375	985	648	413	70	344	822	689	236
DKK3	17188	17509	23893	16814	26667	17485	8987	39492	5553	20416	35786	14695	36468	12141	13244	9827	10098	4949	13983	6646	15026	8740	6201	13881	18423	5491	13669	16512	9283	5118	7257	12954	13646	4654	21440	3844	12526	16969	11000	13189	8719	11531	9814	7966	1223	5309	11741	14530	7305
ARHGEF5	39	2	0	6	9	3	9	1	1	11	4	1	105	35	28	0	1	3	2	10	6	0	1	10	0	0	0	1	1	1	0	1	7	2	0	2	0	2	1	0	0	0	1	2	5	3	5	0	0
NFE2L3	107	47	76	76	59	81	12	109	16	60	102	38	251	33	66	28	46	44	131	88	47	52	28	230	20	22	19	22	27	68	39	25	22	60	20	13	61	37	27	33	10	13	32	47	0	10	18	6	8
MCUR1	354	484	441	500	295	606	157	633	562	266	637	616	792	490	399	310	213	427	336	348	168	357	247	423	660	125	316	205	154	131	281	396	180	236	468	117	252	261	298	515	348	463	370	159	48	231	359	212	381
LIMA1	247	290	322	246	284	299	64	408	207	281	377	200	672	257	405	273	115	259	279	482	103	182	230	248	320	60	181	92	69	52	149	327	915	110	176	179	193	70	53	169	591	194	237	133	25	70	145	115	72
LETMD1	1110	934	1574	1031	866	924	529	1594	750	899	1778	861	1291	954	1066	629	725	618	887	456	713	709	505	1336	1107	550	632	690	515	722	755	606	619	654	997	500	915	874	831	1319	1147	867	707	954	106	599	662	593	653
SLC4A8	700	452	428	928	829	406	151	865	412	206	290	299	1103	312	842	256	281	265	378	628	440	343	287	1261	181	135	322	285	214	102	414	274	84	269	288	115	146	339	68	112	376	267	133	286	17	145	160	77	197
LAMC3	56	6	27	4	91	17	53	4	7	11	33	7	23	28	9	6	5	3	32	41	2	2	10	34	95	1	13	10	10	6	8	0	179	14	2	15	1	5	9	3	7	2	5	1	7	15	4	21	2
PTGER3	268	342	3	46	9	368	28	63	404	23	6	293	785	20	79	46	260	146	407	66	73	106	19	36	3	97	22	0	22	22	10	394	2	2	174	3	370	5	6	18	168	324	36	67	0	9	7	0	38
TNIP3	0	7	0	4	2	2	0	2	1	0	0	3	2	7	2	2	0	9	1	2	2	2	1	0	0	0	4	0	0	0	1	7	5	1	2	0	0	0	0	0	3	2	0	1	0	0	0	0	0
MAPK9	1228	953	1382	933	894	1039	355	1782	1411	869	1337	950	2087	619	1703	560	746	680	1229	508	916	596	436	1175	751	294	658	690	552	504	611	797	278	860	651	322	611	580	483	549	773	728	354	501	39	659	417	328	418
COL23A1	18	2	7	5	7	5	3	6	2	3	9	9	7	8	2	3	6	3	9	4	11	3	3	6	5	3	5	15	1	4	9	3	10	7	6	1	14	6	8	17	20	16	2	21	2	6	4	2	2
BCAR1	204	49	222	250	182	130	173	164	163	181	343	130	145	192	187	97	87	94	240	74	101	24	32	80	218	83	179	185	27	74	65	161	103	84	83	16	124	160	236	373	273	88	48	282	43	195	159	151	39
FHIP1B	724	344	510	628	531	356	321	625	356	456	533	298	1177	348	329	303	323	312	606	257	327	302	204	669	463	235	492	371	243	255	167	470	219	195	349	134	318	437	300	705	445	309	232	502	57	194	256	305	265
HERPUD1	1349	1007	954	1654	1334	1992	414	1706	730	1053	1152	1051	3397	800	756	847	676	1036	1266	1194	1016	1005	561	746	1135	277	1426	634	889	1070	651	1584	612	574	1334	253	998	516	799	733	823	1070	545	776	52	363	616	675	406
HOMER3	92	63	135	120	60	150	115	143	118	68	145	144	146	134	172	66	40	92	130	160	58	54	52	68	183	30	145	76	45	32	29	61	59	42	69	27	103	78	120	140	186	142	69	111	41	127	123	111	48
RAD51	5	15	7	14	8	16	6	35	12	7	21	13	26	18	10	10	8	2	8	8	16	3	7	11	72	9	7	16	6	7	12	9	5	6	7	4	8	9	17	22	9	19	8	12	0	5	7	8	10
POLQ	26	28	15	13	14	22	0	26	15	8	24	10	20	24	22	17	16	11	18	10	8	14	1	29	40	3	27	21	9	7	18	7	1	24	17	8	4	2	10	26	30	13	8	17	0	12	20	6	11
PIK3CB	1042	976	1222	786	1099	1369	325	2221	914	806	1383	986	2763	666	953	795	728	642	1058	397	443	814	436	1521	665	231	907	426	303	336	815	1008	207	579	885	167	336	327	299	323	567	535	327	241	56	449	311	204	210
CYBA	324	97	264	288	397	129	255	239	245	153	476	181	331	110	307	121	58	161	412	387	179	87	64	62	312	78	433	145	90	86	39	196	129	98	118	52	351	362	531	592	555	178	104	662	75	357	350	278	116
THOC3	83	33	73	90	69	47	40	91	63	82	79	47	153	45	78	42	41	40	70	37	43	31	21	44	76	35	36	74	29	53	51	52	34	52	58	20	76	135	71	76	35	66	46	55	3	96	41	38	18
HEBP2	969	875	667	958	551	865	334	1243	1576	763	988	726	1437	593	1023	627	669	621	1074	457	660	574	220	965	639	449	643	677	313	567	638	763	200	570	814	333	843	1152	725	1343	1380	967	726	870	86	665	784	321	975
MPHOSPH9	876	754	830	669	813	825	169	971	928	542	1198	612	636	685	815	526	698	406	642	262	479	562	329	1613	525	160	589	307	292	346	372	439	185	296	553	147	72	214	39	208	184	159	119	113	37	157	101	62	85
PLEKHA5	2294	1695	1043	829	2173	2389	877	1812	2420	1343	2672	1928	4162	1993	3160	1128	3364	872	3397	1185	1504	1501	750	6591	1512	1594	2082	1368	1042	1391	1264	1114	348	1665	1482	1061	583	1443	575	705	2560	1152	986	1075	57	913	939	275	880
PRSS8	0	0	4	2	1	1	0	0	0	1	0	1	4	0	0	0	2	0	0	0	0	0	0	2	2	0	2	0	0	0	1	0	0	0	0	0	1	2	0	3	0	1	0	2	0	4	2	0	0
SIKE1	546	588	761	996	678	853	146	1399	557	451	1094	711	1876	514	578	553	425	309	530	316	272	678	269	1054	215	117	325	270	182	238	398	458	196	422	586	97	211	258	178	97	166	323	217	181	16	261	178	153	129
RRP12	672	380	816	888	688	588	663	878	579	546	825	509	1005	556	926	380	405	387	746	233	583	216	176	553	628	286	581	459	202	295	412	763	357	451	304	154	614	887	385	807	940	378	295	853	164	605	449	435	314
FNIP2	321	323	137	223	306	279	59	283	183	136	251	527	774	324	274	118	148	256	268	380	147	154	141	190	53	28	127	87	107	56	58	329	102	148	271	41	66	23	44	22	93	104	113	40	12	45	43	12	45
MSMO1	728	671	561	1041	557	633	114	1512	664	403	889	660	1308	839	780	543	335	433	515	456	277	425	280	609	436	125	360	138	226	169	325	500	258	237	491	74	333	218	274	183	261	283	274	152	11	114	248	200	214
TTC17	1607	1612	1964	2219	1051	2080	434	3502	1668	1245	2320	1449	2937	1083	1577	1148	1385	1328	1728	588	1080	1413	700	2233	1659	678	1054	764	641	715	897	1261	616	700	1388	436	953	1177	878	1908	1444	678	837	1590	45	387	653	906	944
ALX4	302	115	2	265	264	14	94	10	378	278	135	13	263	2	21	342	118	27	289	36	34	317	9	41	108	192	495	168	72	4	38	177	16	70	150	5	0	335	147	63	8	2	69	48	0	1	8	11	108
FSTL4	17	0	12	4	9	3	1	3	0	8	5	1	3	3	16	4	1	1	7	1	1	0	0	3	0	0	0	6	1	0	3	0	3	37	3	0	1	0	2	0	0	2	0	4	0	1	0	0	0
FOXN3	663	350	620	578	427	722	160	751	235	309	866	353	1235	252	354	336	266	385	477	730	232	303	314	716	283	121	245	305	213	244	187	250	157	255	364	129	246	252	102	163	369	262	137	246	50	236	148	132	103
METTL24	398	300	321	544	287	404	75	623	8	247	455	231	765	132	345	266	232	197	356	10	173	199	97	490	347	57	189	123	107	134	231	117	97	256	290	49	86	82	131	161	88	132	102	66	22	39	101	91	2
AKR7A2	914	550	828	922	1015	934	581	995	683	800	915	726	1188	677	754	464	471	474	1066	408	406	395	259	607	322	283	1251	468	279	281	314	734	159	384	570	123	703	840	367	183	625	963	370	618	183	1228	648	691	261
MRTO4	300	227	482	490	312	376	224	622	277	232	493	289	586	359	426	243	207	234	402	247	242	179	121	392	352	194	313	327	155	213	224	380	186	268	263	101	348	517	317	329	433	354	221	343	101	484	287	322	256
NNAT	3396	2281	881	427	1973	3298	2380	5083	1368	2206	3582	3773	5451	1733	597	1959	2319	1121	3752	667	1083	1978	452	3189	316	2204	5379	1007	2214	1300	1482	4684	250	2163	3707	470	5779	7758	2115	4012	5971	10750	1172	2835	238	13741	5068	3961	4310
USE1	137	79	143	176	79	126	108	136	85	85	169	117	212	116	190	71	66	86	137	86	85	47	47	48	217	66	126	161	70	73	48	110	53	77	85	71	144	181	183	443	290	233	105	175	55	305	175	159	131
MCF2L2	58	49	66	32	41	46	34	54	20	39	76	54	142	45	51	27	38	48	59	37	27	74	45	51	24	11	71	21	27	19	25	176	13	26	36	11	27	21	10	43	46	62	30	26	7	39	23	27	17
NRIP2	63	29	73	37	59	38	18	60	23	45	93	24	57	43	59	26	32	28	59	10	33	23	17	68	120	32	26	61	16	35	32	10	28	23	25	16	14	41	19	31	26	16	4	30	5	30	15	31	16
LAMA3	489	176	339	419	483	526	155	431	166	199	238	484	962	139	290	199	368	294	685	277	66	385	201	497	141	183	766	172	222	33	341	414	55	94	602	23	1174	433	109	145	134	555	233	623	20	363	383	152	50
AP5M1	701	625	997	1040	554	1183	149	1782	481	596	1489	867	1579	589	703	670	464	503	630	536	277	631	390	1022	335	102	448	299	191	258	265	531	366	416	753	108	351	352	146	118	183	426	364	183	32	204	319	233	186
ANAPC4	426	624	514	953	598	698	225	974	358	369	631	701	1270	490	572	532	701	375	654	411	232	834	236	1556	342	477	650	261	231	300	260	730	258	308	509	173	792	375	473	587	851	562	615	804	47	186	289	189	570
KCNQ1	43	6	21	18	38	19	20	15	10	21	39	24	36	38	17	8	7	5	36	109	20	7	14	9	97	2	12	9	8	7	6	9	12	5	3	10	7	9	14	21	11	9	6	12	3	14	10	6	2
TRAPPC3	830	831	1224	1544	1134	1150	491	1807	678	688	1841	933	1955	862	799	810	432	553	978	1130	538	758	422	1344	768	536	933	632	315	594	704	912	567	566	995	242	1133	1638	958	1056	1285	1333	816	1092	126	1257	939	1081	644
THRAP3	2318	2435	2935	3006	2600	3746	884	5301	2038	1924	3544	2838	4904	2274	2211	2078	1757	1596	2379	1317	1546	1840	883	3563	1148	827	2450	1346	852	922	1599	2264	926	1390	2259	366	1978	2076	1167	573	1678	2356	1086	1638	215	1460	1476	1380	855
PHPT1	284	132	342	444	227	179	198	212	286	360	473	208	247	233	386	106	71	145	297	260	146	72	92	117	282	131	308	454	73	138	107	219	118	121	173	119	536	562	590	1068	904	515	259	623	214	1017	395	410	322
ENTPD2	402	7	30	74	23	61	236	34	1594	23	86	25	116	20	215	41	99	23	236	24	610	8	54	155	7	612	169	24	17	618	184	15	10	62	19	151	6	109	113	84	5150	58	10	52	35	89	63	7	495
LY75	182	178	31	24	264	161	15	107	41	36	92	75	364	75	45	51	53	147	206	86	131	94	29	90	50	36	94	54	52	55	20	37	24	28	61	27	59	13	95	40	42	24	33	42	0	35	27	25	13
ARID4B	1268	1081	1283	1080	1311	1677	233	2314	1082	855	1638	1077	2532	707	849	964	865	982	1225	533	479	987	566	2550	670	191	751	528	378	536	699	1161	420	787	1295	236	395	424	251	371	324	376	437	371	69	293	291	239	182
OPN3	30	17	25	81	34	39	6	122	5	26	37	38	159	56	30	36	17	27	34	29	8	18	7	16	4	1	30	12	5	2	11	23	9	18	30	2	17	14	3	2	4	19	5	3	0	13	26	12	1
SDCCAG8	699	690	381	761	872	782	287	1237	658	578	865	787	1453	561	677	448	417	540	742	350	360	551	280	1216	421	254	837	315	204	216	398	629	242	321	676	173	475	581	258	256	515	750	289	486	62	574	429	416	405
PTPRN	15	1	13	1	24	3	6	17	1	3	3	5	40	21	18	0	0	1	7	38	6	1	2	7	26	0	2	2	1	1	3	6	3	14	2	4	2	15	3	4	1	4	1	11	2	5	4	4	0
HHAT	514	405	617	602	666	440	178	982	403	389	687	554	1243	228	436	339	543	346	918	214	184	478	166	553	303	129	372	349	180	164	154	460	419	268	429	134	421	321	155	188	276	279	145	270	19	181	286	161	165
KIF1B	7176	5029	6000	7193	8250	9132	1916	13134	5953	4882	8786	7245	13120	5242	6823	4854	6637	3614	6748	2498	2916	5128	3009	13906	2813	1482	5781	3472	3660	1674	1962	6241	1391	3477	4663	914	2611	3448	1625	1258	3373	2956	1904	2102	300	1811	2553	1718	1662
FOXC1	76	77	27	8	29	34	28	32	435	22	33	25	99	55	20	15	22	46	61	44	17	29	25	73	246	15	8	10	27	20	17	19	126	14	25	60	6	7	25	47	46	10	45	11	2	2	9	6	14
TBC1D22A	303	114	111	154	193	115	89	163	187	153	143	155	198	164	190	80	103	117	199	240	130	61	59	101	149	67	175	77	141	58	35	99	78	75	90	42	105	107	92	149	286	177	65	115	42	195	108	82	78
SYNE2	3291	1878	1661	1532	1631	3486	683	3140	1899	1733	1127	2431	3401	1906	1970	2731	1762	2350	1917	795	900	2022	739	1141	713	445	2267	1032	405	191	264	1704	111	977	1193	316	862	456	707	1258	516	662	548	1228	41	198	1260	664	597
PLEKHH1	1011	799	868	2310	799	1012	431	2702	426	777	1854	940	1708	1217	1073	964	517	489	847	308	819	1354	359	2034	709	261	1033	593	282	470	337	885	610	759	1328	267	912	804	272	689	719	828	781	1135	49	232	755	363	270
ATP9A	1992	1639	1568	3559	1669	2331	552	3753	1113	1189	2579	1352	3839	1835	3434	1088	1190	1423	1556	1253	1004	751	1131	1614	1847	323	989	722	883	263	360	978	320	830	626	228	798	471	475	1253	571	967	626	483	89	429	657	541	325
SPO11	0	0	0	0	0	1	0	0	0	0	0	0	0	2	1	0	0	0	2	0	0	2	0	2	0	0	0	0	0	0	0	0	0	0	0	0	0	0	0	0	0	1	0	0	0	0	0	0	0
CBLN4	1	1	513	496	23	1	0	144	0	9	21	2	20	1	13	6	6	3	3	0	5	3	5	12	0	0	0	136	5	6	6	0	1	2	0	1	50	25	2	2	1	9	0	2	5	2	1	2	0
CHRDL2	0	5	6	0	2	0	0	3	2	1	1	2	8	1	5	0	1	3	2	3	0	1	1	4	1	0	0	1	0	0	0	2	20	0	1	12	6	2	11	10	14	2	1	5	0	0	1	1	1
FAM168A	3494	4899	4030	4262	3413	5439	1273	7287	4110	3178	5962	3949	7532	3504	3061	3553	2759	3184	3943	2110	2570	2104	2011	3630	4268	1071	3164	2082	1336	1170	2142	2902	1442	1616	3990	824	1772	2776	1710	2914	2317	2012	2035	1959	251	1175	2470	2544	2877
RELT	58	14	41	31	35	26	12	10	21	39	68	23	76	44	38	26	4	37	38	74	34	20	17	19	67	5	22	38	22	35	11	55	50	15	21	14	10	35	22	64	64	17	10	43	1	22	25	20	14
GALC	2785	3402	3443	4338	2201	5093	586	9581	2609	2593	3950	4329	6462	3216	2112	2986	2409	2201	3405	1348	1441	2398	1196	3154	1215	330	2415	859	799	571	468	2895	593	1666	2768	423	1355	968	370	390	777	1709	1027	1039	74	445	1265	921	547
NOP58	874	429	436	448	534	442	240	712	458	300	569	387	1524	263	642	261	296	412	494	228	439	304	159	848	437	140	333	345	206	341	252	582	203	314	393	171	280	335	258	292	398	301	207	187	43	266	212	189	242
SZRD1	784	605	1336	1254	1036	909	601	1445	588	729	1586	651	1839	921	1047	587	573	598	1147	733	439	349	334	979	550	376	819	659	260	271	696	709	389	680	555	111	543	712	308	288	493	706	280	446	114	1149	433	603	201
KCNH2	1276	210	688	563	977	288	933	366	384	157	826	469	1775	407	806	147	385	237	1140	752	438	48	145	319	378	493	306	164	193	289	107	136	72	198	181	102	549	451	803	659	1077	514	267	320	114	650	251	144	318
CUL1	1691	1215	1274	1568	1641	1653	690	3481	1585	875	1801	1714	4024	1135	1926	815	1354	1036	1956	850	925	927	679	1807	945	706	1226	942	577	772	626	1276	430	1082	1090	291	1025	1116	656	582	1276	1313	432	593	175	926	700	543	716
FAM114A2	520	485	573	567	420	627	96	904	483	460	509	547	912	327	436	306	248	354	356	257	241	406	285	464	329	86	393	237	153	172	267	434	152	264	359	80	226	224	175	157	166	258	183	148	20	200	149	124	112
CYFIP2	1318	466	325	914	701	288	327	851	210	265	669	232	2009	165	1343	192	328	338	694	820	412	210	510	613	208	101	294	400	250	139	119	188	101	360	144	99	239	115	68	170	161	303	143	216	73	213	175	147	62
TAB2	2292	2154	3046	3306	1675	3398	962	4819	2223	1695	4101	1954	7113	2051	2748	1673	1929	1834	2583	2010	788	1478	1118	2947	2111	348	1606	1031	658	833	1854	2195	963	1639	2022	539	682	658	838	693	964	1380	746	585	107	892	892	666	661
GINM1	849	869	1194	1217	569	1507	333	2103	1258	702	1779	1074	2570	845	821	846	685	650	928	480	544	715	320	1068	1052	207	913	364	299	236	576	1183	366	430	937	249	445	477	427	348	514	669	418	399	34	356	521	389	315
EIF2AK2	3945	2909	2731	4330	2914	3641	657	5575	3003	1770	3824	2357	7031	2054	3743	2119	1951	2192	2492	898	4117	1746	963	3134	2049	329	1328	950	861	653	1311	2220	644	1202	2067	628	593	703	553	807	1090	991	895	573	98	594	1126	484	457
USP36	463	321	503	536	405	315	232	640	353	249	696	287	1155	271	709	208	224	313	469	281	389	234	166	825	565	158	252	407	245	318	224	461	282	360	271	137	199	319	237	561	498	233	182	431	67	258	155	157	118
KMT2C	3627	1750	1877	1827	2484	2662	737	4084	1521	1403	2489	2226	4776	1527	2659	1428	2443	1557	2894	1179	963	1063	1541	2766	1191	462	1047	1640	855	786	862	1158	500	1209	1068	268	646	396	249	708	447	535	401	400	78	402	354	252	340
MCOLN3	47	19	13	70	4	13	14	7	78	31	20	40	95	10	300	7	15	8	39	31	26	3	5	103	6	18	8	81	10	46	11	13	10	6	2	48	16	4	7	14	151	14	5	11	3	11	4	0	9
CCDC85A	37	7	6	60	51	11	14	4	3	19	48	1	11	15	36	3	4	7	10	41	32	1	6	10	4	0	2	17	11	5	2	1	17	3	5	1	0	2	0	0	0	6	1	2	0	3	1	0	1
PUM2	4265	3067	3564	3442	3339	4184	1119	5636	2768	2230	4472	2803	10903	2065	5002	2057	2724	2214	4260	1352	2359	2108	1070	4308	2290	772	1777	1303	1128	1044	1963	2768	918	1734	2508	755	1553	1060	1081	1458	1632	1401	1277	777	150	947	1078	788	978
MRPL43	356	253	453	515	389	335	384	429	308	335	559	315	556	334	490	210	208	205	487	197	299	179	91	353	308	272	426	346	133	228	290	322	146	182	281	161	625	772	344	919	1072	608	288	756	112	835	483	339	442
ITIH4	11	7	32	12	9	12	7	17	4	21	33	10	11	9	4	8	4	10	4	6	3	8	6	33	10	17	9	15	15	15	13	8	5	8	9	12	15	24	11	20	78	22	17	32	1	8	9	6	16
ITIH1	1	1	3	0	1	6	2	1	3	0	12	1	0	7	0	2	2	2	3	3	0	4	1	5	7	0	4	0	2	1	4	1	2	0	2	4	0	0	1	2	9	7	1	18	0	4	3	0	1
HPF1	440	525	457	752	425	573	180	854	431	364	553	429	897	464	551	321	342	371	552	225	441	305	126	403	120	218	378	214	106	270	286	434	95	240	444	97	409	471	347	382	566	496	300	301	35	329	386	239	280
ZFR	6588	5469	6346	7557	5074	5601	959	9914	6092	5011	7870	4190	8280	3788	7119	3872	3741	3380	4726	1515	5840	2508	1568	5918	2261	576	2829	2661	2298	2309	2940	3092	1139	3862	3880	1101	1463	2323	1193	1087	1940	2353	1528	836	229	1830	1567	1009	1486
ZNF280C	181	87	116	125	109	115	29	206	132	65	103	76	429	70	132	78	149	62	202	95	66	73	36	207	55	30	63	83	43	92	43	84	36	105	84	27	44	42	25	37	26	32	31	24	5	26	26	17	21
NPFFR2	5	2	0	0	1	0	1	0	0	0	0	0	3	2	1	0	4	0	4	1	1	0	1	2	0	1	0	0	2	0	0	1	0	0	0	0	0	0	0	0	1	1	0	0	0	1	0	0	1
PHF21B	37	8	33	40	20	16	18	27	11	11	50	12	36	13	56	16	26	5	42	29	35	6	14	62	28	18	7	41	40	27	18	10	80	28	11	9	22	52	7	65	44	31	6	28	6	43	12	14	16
TRAF1	559	199	152	433	346	318	169	496	184	201	304	230	757	163	217	127	230	262	340	129	280	191	101	530	386	153	180	476	227	568	184	212	210	153	186	105	315	368	420	668	1356	319	263	1223	55	261	185	111	235
RC3H2	1823	1206	1600	1376	1463	2000	316	2050	1232	1376	1801	1074	3046	941	1753	880	941	1207	1367	551	1122	1106	547	2024	800	209	850	735	542	668	928	1318	394	683	1135	236	304	385	317	247	379	440	338	303	90	360	270	239	185
IL17RB	68	41	58	40	39	75	19	112	59	35	155	32	126	41	76	69	27	33	32	168	16	37	125	97	49	6	17	37	30	13	50	23	35	20	28	13	7	18	15	16	26	47	15	17	1	13	10	17	16
TRAF3IP2	364	670	311	436	280	1049	222	461	508	293	741	821	1092	632	306	387	272	602	576	284	235	449	180	437	362	234	844	333	290	310	199	1348	245	210	500	228	521	748	522	990	1888	1530	600	799	48	368	902	533	504
GYG2	3101	1855	0	5505	1738	4443	3084	7653	2271	1087	6588	1606	11096	2439	7585	2108	3020	1811	6249	1230	2286	3048	597	4006	3154	2116	3139	3209	1508	2018	633	2252	2302	2166	1409	768	1554	3060	1379	1634	4724	2790	754	1284	0	2740	2172	2042	1621
DCBLD2	1725	1379	1333	716	798	1486	328	2170	1774	773	1230	1195	2971	1174	2014	1164	1536	723	1645	666	980	770	439	1673	190	366	873	378	556	408	905	785	242	1006	747	613	540	512	174	171	1884	1134	397	652	54	546	490	336	591
SERPINB3	0	0	0	0	0	0	0	0	0	0	0	0	0	0	0	0	0	0	0	0	0	0	0	0	0	0	0	0	0	0	0	0	0	0	0	0	0	0	0	0	0	0	0	1	0	0	0	0	0
SOAT1	587	599	412	633	683	711	114	1075	398	361	654	464	1128	439	513	366	308	532	566	831	227	422	305	669	373	118	281	158	233	180	202	500	255	267	450	94	200	208	110	136	263	225	145	169	10	103	147	88	183
PKP2	610	269	187	50	79	57	108	494	4	595	65	71	433	698	1010	50	212	19	944	247	373	102	8	91	240	40	34	197	41	174	5	85	17	112	403	14	163	41	7	17	1	4	99	68	156	20	118	16	8
MSH4	2	0	4	2	1	2	0	9	1	0	2	3	4	3	2	3	1	2	2	1	3	0	3	3	0	1	1	3	0	2	2	1	1	1	3	2	1	1	0	4	9	1	3	6	0	0	0	0	2
F7	1	0	2	1	0	1	3	2	0	2	8	0	2	0	1	4	0	1	2	1	1	1	0	1	0	0	2	0	1	1	0	0	1	0	3	0	0	6	0	0	0	3	0	6	0	0	2	2	0
GDI2	2291	1844	2392	2412	2111	3250	1408	3885	1950	1589	2908	2430	4797	2259	2942	1633	1485	1627	2449	1785	1697	1415	918	2471	2418	584	2042	1186	696	722	1582	2357	807	1106	2150	610	1615	1266	968	915	1122	1804	1073	880	202	1636	1446	1154	773
PRDM1	91	84	46	68	135	101	13	22	63	43	53	40	136	55	40	103	15	77	171	191	39	52	105	34	94	8	35	12	96	28	30	84	101	50	42	26	18	9	5	26	32	49	16	15	2	14	11	3	10
ATG5	421	407	492	553	316	565	145	936	541	348	681	414	1213	345	485	367	341	289	523	263	261	243	165	525	305	104	297	211	152	222	323	366	163	320	424	123	226	179	195	218	262	330	216	157	19	207	176	140	174
TMCC3	1128	392	455	547	537	559	350	648	661	490	516	384	1372	404	1156	153	673	186	1011	439	916	175	394	624	261	205	227	414	273	258	293	138	63	458	282	124	90	110	97	68	308	284	62	105	51	254	132	52	131
PITHD1	985	873	1146	1218	864	1315	676	1803	706	769	1392	858	1904	1015	1091	651	572	489	1045	562	410	484	418	1307	407	637	843	574	434	589	534	863	381	651	846	247	1121	865	819	383	833	1097	740	686	152	1829	832	658	589
MTA3	1192	930	1423	1609	1059	1504	723	1772	724	691	1404	947	3306	886	1659	838	652	608	1070	466	740	620	321	1468	1049	321	990	616	341	336	450	851	364	539	838	212	620	541	627	838	644	729	521	626	129	668	575	491	439
USP13	121	52	168	143	80	158	65	243	62	90	203	67	338	121	192	85	89	74	153	81	63	78	50	263	75	34	64	117	57	78	71	80	54	103	63	42	72	79	42	63	71	49	39	86	5	75	44	45	51
ATP11B	1386	1047	1049	851	1350	1824	211	3005	1182	898	1205	1026	3295	610	1019	821	1259	1069	1295	389	835	945	346	1766	472	145	962	557	419	417	665	1142	203	573	944	196	387	404	233	191	381	466	323	251	20	171	291	182	108
LAMC2	13	7	17	2	2	5	1	3	0	2	3	2	35	1	2	0	2	28	15	3	1	8	2	7	12	0	2	0	3	13	0	47	3	3	0	19	22	3	3	5	250	15	7	6	1	3	10	4	16
CDK14	2345	1639	1690	1683	1733	1756	418	4711	1462	1224	1930	2187	4900	1687	1977	1238	1352	1066	1939	633	1170	951	698	1380	1018	285	980	868	495	439	571	881	212	1018	1388	178	899	545	444	527	577	1193	473	357	105	567	415	297	284
SEC61A1	4282	2413	3707	2697	3322	3367	2067	6677	3095	2890	4240	2571	8406	2981	3101	2245	2217	2021	3873	2512	2325	1682	1337	2741	4574	781	3053	2186	1225	966	1568	2737	1286	1653	1905	527	1983	1515	1433	2106	1883	1465	997	1356	319	1391	1533	1882	503
PPP1R12A	1251	767	1456	965	1022	1213	247	1722	698	1016	1838	807	2032	904	1328	820	903	597	1193	708	535	528	604	1599	737	192	438	591	369	593	668	719	352	710	948	238	267	225	206	307	273	268	241	204	13	212	181	134	130
RASGRF1	48	8	67	2	8	9	3	2	1	9	17	1	7	1194	8	19	2	1	0	6	4	4	40	16	11	0	1	9	4	0	1	1	2	5	2	4	4	0	7	3	2	2	1	3	0	0	1	1	2
CAMK2B	25	23	153	358	16	147	12	12	8	98	126	14	13	18	71	101	42	27	429	90	128	105	25	28	20	68	36	265	6	61	6	61	71	2	29	6	55	322	5	65	25	37	16	175	8	26	71	174	6
CROCC	541	131	698	435	441	168	500	353	158	225	685	292	536	220	242	191	361	131	1190	305	177	126	121	585	78	736	445	372	171	218	373	210	159	256	218	59	1067	752	371	588	1138	354	222	1821	72	1000	449	270	214
POLR3E	531	396	656	683	532	535	208	908	502	451	922	414	1190	452	505	401	417	431	615	244	285	323	178	737	452	196	463	461	160	320	331	595	260	350	458	130	281	334	239	716	557	336	305	403	31	263	232	190	209
ATP2B4	6644	4457	6448	6288	4102	6146	781	12493	5464	3928	6097	4754	11256	3803	4298	4467	4056	3760	4458	2913	2644	3236	2663	6426	1905	663	3994	1926	1624	1454	1818	4170	1385	2365	3219	861	2293	2343	1215	1219	1862	1785	1641	1769	70	773	1652	1398	1104
ZC3H11A	4	7	11	7	6	10	1	16	5	12	17	9	13	6	8	6	10	4	6	1	1	7	5	36	2	0	5	3	4	5	0	12	5	5	5	4	2	3	3	3	3	2	2	7	0	0	2	4	2
RIOK2	597	481	778	492	382	574	114	931	512	584	659	521	949	327	595	309	393	371	507	224	425	328	236	439	284	119	356	301	169	338	239	416	139	304	408	135	247	331	209	253	224	231	172	166	23	187	213	129	136
YIPF1	435	453	419	551	433	513	195	1121	482	350	464	445	838	369	356	392	250	302	365	288	248	396	181	514	228	188	448	191	159	135	323	415	251	218	518	111	394	591	325	213	427	388	233	389	58	283	338	344	289
NDC1	516	360	729	683	448	698	146	1554	389	449	841	413	1111	387	623	437	394	259	513	264	309	320	201	726	204	84	361	234	200	116	254	313	159	364	371	79	235	297	114	121	174	227	157	227	16	96	168	142	116
DGKG	271	43	29	18	325	20	96	21	40	40	144	157	600	34	107	51	454	21	315	211	72	104	65	82	7	263	64	25	107	36	17	66	5	52	79	62	150	111	16	39	204	225	68	81	44	104	47	11	25
FLYWCH1	419	99	416	332	435	163	261	298	225	250	351	214	644	203	288	168	140	178	320	237	105	68	112	157	325	128	206	353	83	65	117	136	67	206	151	45	288	261	345	851	379	148	147	621	58	228	208	162	69
UNKL	94	19	128	121	84	51	28	64	19	64	130	39	108	60	93	27	33	34	95	46	48	15	20	44	73	14	40	99	25	31	27	15	23	34	12	6	20	26	31	98	34	11	8	83	2	28	23	22	5
TBXAS1	253	119	151	147	295	299	83	150	116	107	355	149	292	209	153	87	74	80	262	689	128	121	160	115	57	57	109	122	170	76	30	63	140	96	102	42	143	130	134	163	207	186	81	119	48	143	115	77	69
PARP12	605	260	340	773	320	324	143	440	370	256	429	286	584	240	343	209	170	263	376	292	628	152	124	287	212	113	201	309	119	195	130	289	100	214	228	78	224	270	140	376	250	269	117	349	50	257	246	118	93
ALDH18A1	1220	789	1028	1264	1013	878	537	1925	860	783	1137	776	1960	556	1538	566	715	638	1011	510	720	587	361	1348	977	287	662	616	355	398	932	972	452	601	632	230	714	874	361	528	525	422	383	630	66	419	414	508	379
TARBP1	1427	958	1580	1985	816	1127	372	3128	826	1081	2459	794	2558	662	1170	1227	1069	754	906	377	636	1532	596	5091	996	483	615	1127	742	1119	1089	818	681	1070	961	547	799	1950	596	3086	1277	801	996	2498	40	397	846	564	534
GATB	254	309	428	964	415	441	112	591	273	270	452	395	659	391	328	311	136	291	224	248	217	245	139	219	190	221	427	283	61	84	185	312	135	152	351	49	667	443	358	873	383	460	414	482	51	254	451	398	205
MXD1	154	123	190	214	178	150	55	307	146	118	259	126	712	112	177	160	63	120	179	137	88	115	90	265	225	21	158	95	66	85	188	313	101	111	207	59	54	41	37	88	67	60	73	69	0	81	49	45	25
CDK17	1776	2160	2303	1238	1253	1645	269	2341	1819	1208	3646	1345	2471	1195	1951	997	1264	1528	1806	478	1316	1439	629	1887	1763	341	846	693	639	791	1495	1796	712	935	1463	387	367	482	271	306	603	449	385	326	21	409	341	275	336
DNAJC25	715	686	297	783	256	952	89	1146	1318	629	489	462	771	621	960	532	290	421	373	135	677	563	105	1185	222	91	624	187	221	319	270	483	104	319	645	276	255	592	238	184	868	739	344	365	44	479	536	191	388
SLC2A3	141	473	930	92	413	67	43	827	82	707	353	303	2295	247	148	490	15	551	898	559	163	362	600	580	1746	38	225	35	362	520	306	1412	2076	2481	746	327	33	85	83	154	415	192	48	148	11	60	72	137	25
PSD	29	7	213	14	20	6	23	20	8	113	266	13	28	19	61	14	4	7	24	24	9	5	6	9	124	1	14	56	8	3	9	9	216	11	6	13	18	140	2	39	34	18	12	190	17	48	16	36	4
CTDP1	202	77	255	202	151	173	122	183	193	139	216	163	235	149	191	87	107	117	188	113	105	55	32	128	144	61	185	203	53	79	59	117	52	62	77	29	151	157	149	265	242	136	57	221	37	173	143	77	39
YBX3	1147	1668	1401	733	783	1157	530	1185	1094	1026	2194	1419	6026	1072	1147	774	1089	2994	2669	729	706	3095	695	3190	857	796	1380	329	586	1477	849	6983	1553	1484	1741	883	978	1259	573	878	5488	1657	590	2612	105	748	928	661	580
STYK1	0	0	0	1	0	2	2	0	1	0	1	0	1	0	3	1	0	6	2	0	5	2	0	2	0	0	0	2	0	1	0	0	0	0	0	1	0	0	6	0	0	0	0	0	0	0	0	1	0
WNK1	7223	5564	7154	5376	6538	6256	1701	9437	6362	3969	11439	5796	8734	5627	7987	4191	4822	3347	5849	4328	3821	3807	3086	8153	6545	1814	3647	3082	2130	1724	4499	4140	2738	3339	4840	1258	1764	2408	1473	2044	2828	2200	1780	1728	621	1773	1804	1376	2636
CCAR1	1123	932	1044	1095	996	1322	379	1980	985	673	1940	859	2254	792	1256	770	782	706	1010	536	721	787	438	2176	760	349	680	484	422	549	727	1071	497	712	1009	325	512	718	451	693	885	596	522	530	55	388	493	398	566
OGFR	414	189	365	540	411	241	300	369	358	306	778	210	753	409	537	178	247	205	551	182	281	116	88	223	297	287	338	473	187	192	142	236	218	249	160	83	300	325	600	1291	922	252	199	941	100	413	390	248	119
GNA15	41	18	31	18	28	17	18	15	15	13	22	11	73	20	13	7	5	37	48	89	18	10	20	12	11	4	16	9	4	12	1	20	33	12	14	7	8	8	5	22	27	17	4	15	1	10	12	5	4
CREB3L3	0	0	0	0	0	0	0	0	0	0	1	0	0	0	0	0	0	0	0	0	0	0	0	0	0	0	0	0	0	0	0	0	0	0	0	0	0	0	1	0	0	0	0	0	0	0	0	0	0
PIGV	589	484	540	917	611	698	167	1411	572	450	583	597	909	452	521	467	357	337	559	268	274	416	252	599	258	252	675	282	225	174	317	497	186	225	642	62	420	560	359	205	450	468	366	446	38	207	414	338	304
PTPRU	805	113	321	881	1196	265	192	921	48	363	105	266	892	92	1017	200	330	260	434	111	455	186	60	331	213	44	572	508	67	123	435	299	186	323	82	28	685	511	78	191	57	91	33	811	14	214	197	72	21
SNRNP40	486	412	523	644	442	617	248	1123	471	312	610	396	914	418	467	438	341	278	503	232	291	339	171	766	184	167	527	326	155	224	285	401	157	324	416	101	305	371	250	127	257	521	202	362	62	489	249	226	174
RIMBP2	246	16	100	49	32	19	67	163	44	53	264	19	313	170	378	59	91	17	68	26	139	11	19	335	16	43	6	44	64	51	86	11	62	124	14	14	5	43	54	9	30	16	4	36	18	29	9	34	50
COL11A1	18	7	209	452	50	66	1	1981	19	39	1488	24	51	141	17	397	4	4	5	98	1	3	24	153	21	3	17	6	6	0	30	17	157	188	55	5	29	296	2	25	11	5	33	374	7	21	68	506	12
QSER1	1696	1169	1625	1389	1119	1917	309	2956	1289	898	2397	1218	3051	928	1949	966	1523	809	1802	569	1051	855	584	1534	1072	166	606	741	595	394	553	736	324	664	946	175	181	370	107	248	186	315	207	155	79	231	212	189	133
MPC1	591	718	786	1059	501	749	274	1162	842	452	1097	699	1497	792	663	521	294	483	686	723	343	527	217	708	625	260	545	368	245	239	473	704	293	429	736	254	607	564	590	681	529	970	569	570	75	641	620	463	716
ACAA1	1129	635	1154	666	837	891	620	1221	655	821	1370	622	1532	786	680	682	545	485	892	564	492	566	367	1261	578	679	998	831	409	586	450	660	397	545	703	382	1251	1221	746	1630	1823	819	664	1307	106	1170	832	645	557
BCAT1	120	72	122	37	177	201	7	198	64	48	364	223	400	159	114	107	17	105	205	427	92	51	65	97	375	3	35	16	66	48	55	61	94	31	54	44	21	29	25	37	52	45	17	22	3	21	24	23	28
HDAC7	748	413	1037	679	624	518	407	723	355	835	1344	433	1095	758	900	373	372	374	769	458	474	263	282	307	1017	514	415	539	186	305	298	408	626	425	489	167	933	496	1002	2566	1233	473	565	1224	87	371	563	609	291
LZTS1	76	22	34	20	62	34	36	19	25	40	28	30	87	51	30	18	56	36	101	47	26	9	12	14	124	43	17	34	10	15	11	14	32	16	12	7	14	23	13	6	12	24	8	32	0	12	15	21	5
PRDM6	45	30	16	39	24	32	12	29	10	23	27	34	63	10	19	22	24	26	33	11	8	74	15	42	25	12	35	5	6	8	13	45	6	13	32	5	67	37	18	60	21	48	49	55	0	15	46	19	15
WNT8A	10	9	7	4	12	3	1	10	2	7	17	1	10	0	2	8	4	3	10	2	7	4	0	12	4	3	3	4	0	4	2	1	2	3	5	0	6	8	4	2	2	6	4	19	0	0	2	1	1
SPAG4	26	23	30	36	44	26	9	39	12	24	51	52	111	19	23	26	11	52	52	30	11	41	5	14	22	29	62	11	8	12	16	148	15	26	18	8	47	63	68	92	151	26	8	247	7	16	43	47	20
NCKAP1	8018	5634	6001	6299	6765	8483	1661	12093	4267	4177	8791	5395	17122	3937	9366	3878	4372	4314	5100	2209	3757	3649	1885	8128	4362	686	3595	1951	1913	1596	2832	4163	1511	3359	4083	1109	1576	1532	1341	2081	1853	2126	1719	1092	259	1209	1738	1132	1159
MRPS35	643	475	753	734	604	563	250	974	580	507	1005	484	937	397	863	297	408	339	676	365	512	324	212	534	799	246	392	347	192	294	404	401	240	383	474	181	397	301	326	321	388	389	206	266	53	455	211	224	233
GUCY1B1	150	116	232	51	20	51	22	42	651	72	1192	25	80	168	255	158	18	127	37	54	127	15	70	84	627	5	33	16	49	46	6	9	107	13	12	48	12	24	316	145	20	16	46	8	1	11	12	235	15
SFSWAP	1272	609	1377	647	718	459	485	1040	464	700	1883	433	1528	649	1532	328	844	359	1093	418	725	355	355	1459	689	987	398	967	403	587	378	437	463	720	379	355	611	704	627	1674	837	375	510	855	74	424	410	384	466
TNK2	732	182	526	323	686	253	480	371	251	446	918	274	647	360	457	246	230	254	660	360	296	75	74	325	345	333	434	623	198	266	205	217	275	220	155	125	336	373	348	1428	1030	194	156	908	161	621	441	321	171
MON2	1944	1474	2139	1550	1859	1931	338	2617	1456	1449	2650	1420	2549	1376	2028	1152	1480	1270	1612	653	917	1220	849	2860	1322	388	837	723	607	776	810	1184	595	914	1027	410	382	471	254	858	481	413	491	397	46	248	325	230	246
CDH3	67	53	106	166	112	69	25	93	40	69	155	53	176	59	69	48	53	56	274	48	58	44	26	35	23	20	45	38	7	20	71	60	24	34	27	9	44	59	20	56	51	52	22	69	4	25	51	43	46
ARSF	12	0	1	0	6	2	4	1	4	1	6	0	1	5	1	1	0	0	1	42	1	1	16	1	0	1	2	0	3	0	2	0	1	2	3	0	0	0	3	1	14	30	0	0	6	0	1	2	7
GPBP1	3729	3213	3744	3727	2851	3490	933	5209	3360	2546	3816	2495	6470	2067	3741	2110	2145	2031	3509	1141	2900	2182	1222	3421	1385	1002	2230	1636	1129	1411	1525	2643	922	2306	2338	584	1679	1986	1056	1742	2337	2602	1323	1209	157	1583	1117	981	1073
DGAT2	79	86	31	89	33	46	23	98	224	86	20	55	124	6	49	51	82	68	108	11	33	56	16	53	10	24	149	13	11	11	7	49	2	20	31	9	28	32	16	15	70	31	27	103	14	36	46	7	29
ZNF112	219	263	263	338	146	278	81	556	369	149	327	215	511	146	343	205	212	151	240	101	187	164	90	294	189	53	189	126	84	108	124	102	48	145	142	58	66	66	66	67	122	64	81	100	12	55	85	51	47
CS	1938	1563	2560	1979	1421	1675	847	2624	1592	1452	2958	1560	3391	1612	2572	1170	1283	1082	1943	1266	1594	1288	873	1932	2109	687	1402	1409	756	918	1365	1548	1092	1345	1637	531	808	1025	595	1160	926	1290	680	835	165	915	616	816	425
LTK	3	1	1	10	3	14	0	1	2	3	7	1	1	3	5	6	0	4	4	2	3	0	2	1	22	0	0	0	0	0	0	2	0	2	3	5	1	0	5	16	1	4	0	30	3	5	1	4	1
MRPS24	1	2	3	6	3	0	5	13	4	4	6	2	4	2	7	3	1	3	4	0	4	2	5	3	2	1	2	9	3	2	0	3	2	2	0	2	3	5	1	2	2	3	7	6	5	13	6	2	0
ELMO2	622	547	941	1668	586	693	263	1259	589	395	1602	473	1307	1099	1474	590	370	442	687	751	596	435	420	1187	892	214	499	431	305	273	617	583	1016	363	584	198	665	559	467	692	469	392	352	560	56	438	334	385	369
WAPL	1117	1239	1191	1323	1129	1609	416	2586	1163	736	1703	1111	2524	904	1624	861	879	964	1183	652	874	832	480	1725	697	189	790	454	433	382	1094	1114	367	583	887	235	355	345	168	230	410	554	326	250	36	398	307	230	279
VMP1	1371	3614	1476	1445	1445	1310	395	2646	1387	1390	1364	2140	9577	1326	1430	1105	762	5144	2983	1641	1081	3880	1007	1248	2137	283	1222	421	671	3643	1219	18031	3405	2195	1751	1165	934	913	958	2071	22068	1708	748	2305	65	356	858	604	573
APPBP2	1112	1204	1589	1537	1063	1549	255	2652	1423	752	2355	1326	2550	947	1758	915	800	799	1276	610	705	893	492	1574	711	128	760	429	435	380	648	1121	366	789	1020	183	277	288	236	271	418	513	300	269	23	312	212	213	171
POLD1	81	27	94	79	55	35	54	82	50	39	114	36	87	49	99	29	28	33	92	48	42	12	22	14	82	18	62	88	15	9	18	37	23	17	17	7	46	36	31	122	74	25	17	80	8	41	32	53	24
SEZ6	29	3	5	8	1	7	11	13	2	7	17	7	14	6	8	3	1	6	0	10	1	3	3	6	809	0	1	65	9	13	4	1	1	6	0	4	4	5	3	54	2	0	2	1	0	0	2	3	3
EIF4B	5464	5984	9998	4722	4378	7469	2176	9160	4424	5215	10399	4261	8560	4402	6497	3218	3599	3958	5567	2784	4222	3207	2534	4952	5249	1432	4133	3618	1574	1978	4425	3894	1881	4144	3713	1189	2472	3314	2166	2518	2946	3211	1957	2596	496	2616	1987	1721	1892
SLC6A16	199	408	138	298	117	399	96	840	360	197	494	321	578	104	158	360	186	286	193	105	144	275	95	513	76	209	352	105	137	181	346	249	79	107	302	197	404	445	182	911	1018	498	279	524	29	126	274	192	404
BICRA	107	52	115	169	59	70	77	129	84	77	193	51	155	79	146	63	63	45	127	48	73	39	25	101	69	84	89	100	27	68	49	90	56	51	66	34	137	110	127	319	216	79	76	207	18	90	84	61	76
SPHK2	96	41	140	166	125	75	82	82	107	90	220	75	103	145	152	58	37	62	121	79	86	10	30	42	137	25	166	77	31	25	28	54	45	48	61	8	71	50	71	71	62	81	29	71	26	106	77	79	21
RPL18	2280	1232	3207	2529	1531	2099	3206	2658	1606	1676	3616	1572	5000	1673	3964	982	1201	1365	3342	1826	1261	1008	773	1253	2196	1252	2216	3223	931	1219	1370	1857	1024	1637	1284	557	3043	4847	4006	6285	4706	3450	1343	5232	1667	6761	2877	2497	1355
CA11	100	56	329	479	78	149	74	280	102	56	497	101	336	120	289	215	41	48	71	183	84	56	82	134	81	75	89	61	24	64	141	80	215	109	91	42	74	77	157	182	111	123	80	93	72	73	108	105	105
ISOC2	137	65	186	171	112	117	164	124	194	142	233	142	231	160	193	99	53	103	203	166	131	47	46	49	199	116	218	164	20	60	63	211	71	57	132	35	323	274	374	668	526	270	139	353	78	339	313	273	166
U2AF2	1919	1169	2472	2549	1304	1567	1185	2245	1676	1406	3128	1542	2762	1620	2788	1133	1284	948	3376	1362	1580	602	540	1001	1439	1475	1668	1600	683	861	862	1324	922	1065	1090	379	1961	2009	1483	2299	2632	1635	939	1689	207	1279	1311	1333	1185
EPN1	583	175	494	642	379	351	506	342	494	386	687	389	705	434	657	200	263	250	661	313	432	119	109	297	452	427	513	452	120	291	161	389	160	240	241	102	437	504	546	1100	1254	512	215	604	399	683	449	413	259
MED29	1753	1499	2002	2627	1386	1804	764	1995	2065	1316	2421	1506	2584	1414	2337	912	807	1269	1828	786	1513	919	602	1326	2218	529	1663	1096	538	607	744	1298	544	822	1186	327	1394	1351	1364	2050	1778	1299	805	1145	191	1215	1070	1103	1205
AHRR	3	2	4	6	1	2	1	3	1	1	1	1	5	2	2	2	2	0	15	0	3	3	1	6	0	2	1	1	0	6	3	8	0	1	2	0	1	0	0	4	1	1	3	0	0	0	0	2	0
GSC2	0	0	0	0	0	0	0	0	0	0	1	0	0	0	0	0	0	0	0	0	0	0	0	2	0	0	0	0	0	0	0	0	0	0	0	0	0	0	0	1	1	0	0	0	0	1	0	0	0
ZNF275	1899	859	979	972	1292	1108	907	1340	910	600	1384	870	5857	761	1935	557	1633	655	2383	613	1656	647	446	1272	890	730	483	1689	539	1328	463	850	590	1063	653	419	466	840	506	1548	1407	732	265	652	110	482	387	273	518
MTMR1	1390	676	516	572	1172	591	415	1071	932	434	776	681	2904	436	942	426	1272	465	1508	474	575	680	359	1425	392	459	513	693	405	482	355	920	187	545	517	268	479	557	259	800	909	455	287	771	45	279	373	248	324
GPC1	316	173	443	431	205	233	294	312	164	227	716	221	692	900	776	200	106	272	269	790	198	81	101	196	439	71	329	318	102	103	387	220	93	104	152	52	313	264	493	762	834	311	388	1108	136	389	481	304	112
ADCK1	106	58	116	241	60	87	82	169	63	98	166	104	280	132	116	69	66	40	118	112	83	42	44	101	70	125	79	64	25	48	27	60	68	79	77	33	119	129	74	166	127	121	85	162	47	69	70	88	41
HAGH	680	330	759	692	756	612	415	432	523	546	1009	519	695	617	543	251	245	471	615	331	405	194	144	226	751	373	812	537	167	241	296	498	251	247	346	122	933	965	1084	2108	1235	722	358	904	121	843	647	602	491
RNF4	834	845	1028	1701	924	1023	417	1425	755	619	1503	751	1930	973	1231	590	649	632	1083	586	794	552	391	878	1204	493	802	671	249	373	638	870	395	522	885	135	700	527	491	567	546	650	417	492	61	506	429	430	291
CASP8	993	923	566	535	1280	844	256	1316	542	551	588	873	1597	403	526	654	725	627	624	327	522	735	296	1769	230	200	706	311	271	370	270	627	88	350	509	194	255	434	122	190	389	415	236	238	34	332	254	179	185
LIMCH1	4015	5557	4021	6007	4600	7592	621	7289	2845	3204	3994	5014	8568	7029	4019	3174	2567	3946	2782	1479	3387	3433	2079	2420	5032	1001	2922	1342	773	1059	1828	4470	1598	2135	4665	526	1076	1148	1609	1193	1799	2148	2358	1097	157	682	1453	1082	862
INTS13	549	361	422	438	330	435	104	690	516	395	441	313	569	444	640	271	285	252	417	197	277	220	189	387	440	183	237	185	149	260	330	387	222	247	529	182	168	185	341	295	261	186	206	188	13	195	212	167	275
TM7SF3	2048	1039	1677	1615	2302	1514	646	2295	1459	1207	2078	1203	3404	1693	1900	1012	1144	789	1925	1308	812	911	930	2522	2498	552	1262	1011	647	441	585	898	607	679	1049	222	668	587	596	337	447	598	395	505	49	694	432	301	364
DLX3	81	87	110	157	38	119	3	181	219	160	115	21	6	31	74	91	40	20	63	0	111	68	36	30	26	20	89	14	12	53	1	15	2	26	109	16	28	81	122	50	18	6	7	77	12	12	68	34	61
SPA17	2651	2870	3179	2802	2628	3037	511	5681	3210	2611	3554	3104	4903	1673	2381	2190	1696	1947	2605	498	2363	2022	898	2828	652	519	2295	1072	738	768	1493	2318	378	987	3024	578	1733	2574	1190	795	1866	2343	1345	956	109	1297	1622	1429	1378
TSPAN32	60	15	38	52	37	18	23	24	12	20	41	25	43	14	15	22	15	7	31	26	7	11	5	20	15	8	16	35	7	6	6	17	10	17	12	6	9	17	9	53	9	16	8	31	1	3	15	8	3
CCN5	0	0	0	2	1	0	5	0	0	3	0	1	2	0	0	0	0	0	0	1	0	0	0	1	0	0	0	0	1	0	0	0	0	0	0	0	0	1	0	0	0	0	0	0	0	0	2	0	0
DMRT3	0	3	0	0	0	4	0	0	10	2	0	8	0	0	0	0	1	7	2	0	0	1	0	6	83	2	0	0	2	1	0	2	2	1	3	2	0	1	6	8	4	0	9	0	0	0	0	1	4
ST3GAL6	360	122	95	193	154	242	68	280	590	88	194	244	618	136	392	227	290	103	382	385	294	140	140	373	42	218	185	58	138	107	87	166	35	195	213	155	160	118	30	48	483	335	130	256	32	172	121	35	177
ATP2C2	43	29	3	16	23	2	6	25	30	13	14	6	10	5	26	7	65	2	77	17	81	8	7	46	5	34	17	13	9	10	13	4	12	12	5	10	7	24	8	29	79	19	15	25	3	13	9	8	30
NGFR	145	39	178	171	239	41	30	117	13	53	164	35	169	106	185	29	95	25	78	117	43	7	20	18	55	19	3	43	10	42	12	25	27	198	32	3	86	31	355	48	73	6	28	19	14	20	11	16	22
CDON	257	92	656	681	188	579	142	1010	40	335	356	266	774	71	169	85	247	211	261	54	75	148	113	382	498	25	342	264	42	80	66	167	51	156	335	22	58	49	73	68	16	49	60	153	7	21	35	25	1
TAF2	850	540	775	693	592	820	209	1276	869	447	1221	602	2241	452	739	452	525	484	638	284	406	555	252	1358	457	153	541	368	268	305	441	714	216	400	434	150	212	211	143	292	253	278	186	225	14	159	200	150	128
HIPK2	8400	5326	8778	6775	6217	11498	2092	12557	7158	5189	11976	7632	11492	6976	13358	4655	6272	3830	6326	2275	7119	3146	3953	6077	6829	2071	3176	8368	4374	2933	3186	2744	2690	5070	4908	1390	2103	3468	2187	3564	3118	2749	1662	1583	1929	1442	1576	1443	2729
TNPO3	1212	696	746	1061	859	1240	454	2446	1060	484	1069	1002	2738	735	1170	613	833	581	1101	618	564	497	437	1204	864	358	639	796	329	536	502	605	265	589	745	190	672	576	489	643	571	775	383	411	86	613	368	265	375
BORCS8-MEF2B	2	0	0	0	0	2	1	0	1	0	0	0	4	2	0	0	2	0	2	1	1	1	1	5	1	0	2	0	0	2	0	1	0	0	1	0	0	2	0	3	4	1	3	5	0	0	0	1	0
RFXANK	157	113	231	255	130	159	169	178	175	117	273	150	334	184	271	107	109	115	251	130	136	59	49	94	213	85	237	143	54	85	82	136	106	104	113	51	238	224	215	384	382	219	95	268	76	303	195	237	137
TMEM161A	149	43	124	159	69	55	103	98	146	87	154	75	110	139	207	53	38	41	147	78	129	27	33	43	174	50	110	116	37	37	59	56	47	53	49	22	79	126	120	290	181	49	45	173	23	90	88	85	39
LPAR2	17	16	19	70	25	23	32	64	25	8	62	15	65	26	15	24	8	13	40	34	8	11	18	13	65	12	31	14	11	9	14	26	16	9	18	7	22	11	35	172	51	21	18	67	23	60	18	44	23
CTSA	745	571	817	2162	663	931	361	1277	993	547	979	868	1525	1072	924	586	391	654	828	1400	498	693	352	428	653	333	1145	495	259	362	365	1010	292	447	650	177	1043	895	899	1293	1075	732	570	1618	57	394	1005	719	451
SUGP2	2852	2429	3282	3179	1837	2433	1098	3921	3230	1852	4386	2048	4311	1980	3977	1981	1871	1708	2632	1167	2533	1801	940	3666	2706	1110	1719	2087	1085	1368	1342	1656	1125	1546	1646	718	1260	1694	1268	3981	3091	1394	883	1717	229	936	1166	1143	1210
SLC12A2	963	386	506	524	396	538	110	521	971	415	526	447	1013	298	805	328	542	273	774	274	536	267	213	696	301	24	142	364	307	280	135	349	122	296	258	82	55	71	24	29	56	108	55	25	9	55	37	35	36
SNX24	504	353	521	365	320	359	75	601	420	379	405	380	820	320	539	254	197	259	317	238	254	211	173	386	367	88	221	254	107	220	241	313	106	265	386	94	166	238	197	212	231	282	241	161	13	277	220	134	177
EYA2	36	4	3	1	37	0	19	2	20	5	14	21	195	4	134	1	0	14	18	151	6	2	52	19	5	1	16	2	6	4	2	8	6	6	3	5	9	2	4	6	113	44	3	5	41	14	12	0	6
CNN2	59	23	257	143	57	82	18	180	110	55	293	38	166	63	30	160	5	57	108	90	35	16	33	28	392	6	59	39	24	28	65	53	243	60	75	48	22	43	355	613	107	62	17	75	8	27	36	489	31
ABCA7	111	23	85	118	104	45	55	78	76	54	147	34	158	68	69	50	32	24	60	77	38	8	24	46	167	6	49	27	25	21	12	38	66	22	27	20	54	15	236	345	95	37	52	108	25	156	35	63	17
SNCAIP	3024	2567	2794	1561	2205	2621	636	3642	2250	2344	1446	2090	2801	1393	2458	1604	2061	1317	2199	531	2331	1433	997	3433	725	991	1768	1524	1644	1341	1380	2097	1071	1949	1935	622	1551	2076	977	1463	2021	1864	1200	1267	137	1988	1407	739	930
DDX20	471	482	448	541	418	594	125	1020	474	379	673	399	921	251	429	310	355	321	408	205	315	375	150	606	161	88	387	211	135	232	237	382	109	225	383	100	223	428	137	120	318	260	189	273	18	211	238	142	169
BTBD1	1995	2253	1747	1959	2185	3509	481	3536	1724	1324	2784	1950	3128	2427	1729	1178	1327	1169	1596	943	1383	1601	599	2528	1647	153	1579	565	595	678	1081	1868	682	1096	2073	360	402	531	452	472	1369	1989	622	276	73	984	607	402	477
FAR2	162	94	142	110	143	141	31	172	97	121	301	96	158	117	165	90	75	76	105	102	99	74	79	173	87	34	36	41	72	59	52	43	57	71	77	41	37	40	20	48	57	49	16	31	5	30	32	21	37
BCAS1	787	172	151	78	188	511	144	328	986	151	507	700	1493	880	82	306	103	70	143	387	351	116	158	530	361	223	61	109	127	112	143	191	226	339	172	577	17	117	179	830	852	984	56	35	252	148	205	142	1419
POU1F1	1	1	1	0	1	1	0	0	0	0	2	0	0	2	1	0	0	0	0	0	0	0	0	1	3	0	0	0	0	0	0	0	0	0	2	1	1	0	0	0	1	0	0	1	0	0	0	0	0
CHI3L2	224	89	199	42	371	80	61	39	340	63	415	79	686	249	137	124	3	789	411	2800	104	284	783	12	114	6	38	4	158	2	42	144	179	35	33	35	17	13	101	16	519	515	66	20	38	23	511	5	128
SBNO2	123	54	158	122	117	75	93	81	103	110	217	94	295	186	109	53	54	232	331	206	95	45	49	35	101	41	155	136	30	115	36	641	396	111	42	24	72	91	78	279	363	56	30	272	11	59	114	56	30
PMS1	634	405	507	466	670	563	127	951	445	316	672	387	1162	350	500	447	332	309	454	194	221	436	185	1027	230	119	311	197	200	218	264	477	206	340	505	155	282	280	203	300	304	251	303	389	31	161	238	128	152
HMG20B	377	188	398	374	220	238	275	331	374	294	429	235	489	281	465	160	167	175	524	170	228	94	86	132	260	280	402	363	87	144	132	243	108	177	204	53	476	423	429	815	943	465	185	659	133	450	409	308	210
CALCRL	211	97	82	58	100	130	28	125	91	72	168	70	162	124	97	117	34	124	67	631	32	62	294	100	101	7	20	38	61	41	105	78	82	28	45	35	7	12	5	14	23	37	17	15	2	5	13	8	4
TAF11	370	397	468	564	245	400	136	691	384	302	753	406	967	284	294	289	299	311	386	273	150	366	174	688	396	188	355	303	206	317	260	387	211	276	395	173	335	342	308	883	595	414	406	403	24	190	340	244	275
ANKS1A	1286	1170	1648	1653	952	1638	440	2769	1743	1347	2107	1145	1861	1176	1328	959	1092	893	1766	590	680	740	550	981	917	297	1051	1077	478	476	626	822	490	900	745	182	492	625	308	798	684	612	398	824	42	440	405	425	281
AP3D1	1170	675	1581	1629	1138	1043	768	1518	1106	962	2027	987	2087	1083	1578	640	662	694	1503	893	925	427	402	803	1299	366	1149	851	375	391	499	891	586	703	634	212	647	672	836	1922	1505	705	430	1138	105	669	603	734	380
ZNF76	473	292	707	703	275	343	225	615	395	443	839	330	884	414	474	323	281	336	481	297	258	217	178	387	528	344	505	598	220	391	304	370	302	389	337	191	457	514	638	1952	898	377	382	764	44	371	446	342	348
NHERF2	110	28	251	221	74	59	100	59	75	104	299	100	121	116	125	60	23	105	199	68	56	21	19	24	244	43	160	138	29	53	56	162	190	31	44	19	139	177	302	667	160	85	84	294	31	123	241	246	40
NTHL1	38	13	71	77	34	17	43	25	15	29	80	34	42	38	57	11	7	23	39	31	11	12	6	10	82	8	42	41	6	12	9	16	15	15	22	2	26	47	72	176	53	30	24	66	39	101	42	37	15
BLTP3A	444	213	380	565	289	426	113	659	310	235	558	191	910	241	492	255	285	226	403	308	231	226	201	395	394	61	178	284	143	205	197	259	155	181	190	41	119	99	96	234	72	112	108	113	23	62	92	82	84
GNAI3	835	744	1088	1219	691	1307	270	2187	991	561	1453	970	2143	819	788	911	632	593	885	712	450	709	405	1142	381	165	704	389	275	333	648	1130	426	512	785	159	402	475	255	272	608	635	406	279	37	340	479	360	258
IPO5	3297	2551	3739	2013	2715	2394	899	6589	1212	2506	4341	1534	5349	2215	5359	1291	2180	1376	3009	1510	1696	1021	1222	3140	1627	556	1306	835	1271	870	1066	1413	1000	1886	1182	438	1036	691	987	605	813	943	713	500	202	843	638	1060	556
OAT	2127	1961	1787	2008	2230	2805	1079	3887	1705	1189	2797	1880	5654	1863	3390	1208	1301	1415	2398	1016	1172	1449	673	3087	1255	293	1674	940	689	665	1177	1800	486	1016	1601	459	1393	800	680	205	718	1158	589	754	80	972	1052	680	701
WDR3	857	652	881	871	762	909	207	1919	650	577	952	697	1668	485	748	679	618	451	753	343	435	790	350	2149	677	200	465	401	276	508	523	728	298	534	612	194	381	558	283	321	656	386	362	438	45	294	255	182	350
PKN2	1284	976	1297	1341	1294	1681	185	2592	1068	847	1771	986	2580	787	1194	912	960	630	1201	602	584	887	506	2144	402	135	534	534	431	423	503	927	293	672	805	127	220	406	120	204	179	260	320	255	10	147	245	185	124
WDR18	97	53	134	214	65	76	140	87	139	120	192	83	132	177	190	99	34	67	81	53	103	34	25	41	163	54	174	146	34	35	52	70	66	73	55	35	111	90	220	366	280	104	54	164	47	182	100	174	63
TRAM2	568	356	646	564	338	590	203	889	841	306	653	441	1143	319	478	450	338	304	643	384	406	279	306	489	691	162	385	301	116	319	279	375	204	348	359	91	147	142	147	517	231	129	145	144	11	48	130	187	72
NTN1	3705	7211	12171	16829	7810	10828	2247	16757	5888	9847	24921	7136	8551	11395	8665	10187	2636	4129	4722	2693	5690	2608	2508	3472	24349	1619	10267	5548	2105	1354	3584	6325	6591	4056	7552	1304	4146	5159	10241	6960	5188	3617	6073	6105	283	1259	6149	6967	3029
GLP2R	6	9	12	35	24	17	5	21	4	6	21	6	22	17	30	7	4	10	6	10	13	4	4	15	22	2	6	8	9	3	12	7	3	8	15	5	5	11	3	14	5	6	8	5	0	10	5	2	1
MCM10	5	3	14	8	2	3	4	17	5	6	13	2	20	3	2	1	3	0	8	13	8	1	1	3	48	3	1	22	0	1	10	2	0	5	1	1	1	3	2	15	3	0	1	2	0	1	0	9	1
DGKA	166	45	126	157	100	85	90	183	74	45	273	60	517	95	293	96	33	45	97	135	77	68	63	312	107	63	41	95	64	77	80	87	89	69	57	69	91	68	77	241	256	93	93	137	23	78	80	62	79
ERBB3	80	28	11	10	19	13	3	8	18	13	87	18	13	66	12	59	6	6	7	15	6	19	10	66	6	1	5	4	17	4	26	2	9	2	6	18	5	8	4	12	30	20	3	11	13	8	8	4	65
ROPN1	20	6	1	0	2	6	0	4	7	2	0	6	3	2	3	2	3	3	11	2	0	3	0	3	2	1	3	1	2	4	40	1	0	2	2	4	1	7	0	3	7	9	4	1	3	13	2	3	1
ANKRD44	1085	536	198	279	952	606	147	363	261	210	254	504	1420	296	394	242	330	235	432	412	221	562	266	1424	202	53	335	121	315	99	99	735	64	233	345	40	121	71	53	111	100	330	313	66	52	119	169	41	27
KARS1	1542	1265	1687	1767	1431	1803	638	2478	1248	1233	1605	1185	3360	1029	1290	796	773	1226	1376	829	870	827	557	1209	1352	533	1402	913	388	715	782	1424	537	876	1283	309	1306	1415	1397	1497	1200	1183	822	844	193	1007	1090	1078	837
ADAT1	476	484	460	471	539	600	179	851	531	383	513	637	1234	323	292	345	404	491	657	373	178	422	299	644	335	128	472	233	134	169	200	468	126	242	370	90	248	224	195	372	348	285	220	226	39	191	190	172	197
PDIA5	191	87	254	106	328	272	135	357	176	76	118	222	874	57	286	75	159	98	461	210	302	149	54	189	288	56	148	193	95	105	34	291	236	202	75	123	189	212	83	144	405	108	61	244	18	153	53	41	100
TBC1D22B	390	468	592	436	231	420	251	672	407	279	532	364	1221	351	419	323	341	303	646	329	187	340	212	492	308	253	367	231	141	188	242	693	149	350	289	101	385	270	181	461	495	339	250	342	33	261	255	201	157
NDUFB4	1008	741	1176	622	947	1118	467	988	789	833	1411	969	1798	729	886	476	489	747	1136	803	569	426	277	487	992	555	993	722	271	541	497	923	320	507	781	500	1229	1660	1160	1522	1968	1511	772	1391	208	1858	1133	908	774
SPEN	2203	1393	2784	2955	1927	3238	683	4204	1825	1619	4647	1537	3457	1629	2044	1743	1582	1285	2147	859	1151	1175	859	3274	840	506	1241	1624	799	1009	1087	1545	709	1289	1100	239	837	1423	423	888	1144	640	464	1392	92	584	718	504	421
MYLK	2018	730	1369	78	1192	2163	122	564	388	1121	578	526	1460	206	352	374	475	957	657	2706	211	744	961	600	1595	95	331	274	327	200	3060	412	742	217	365	268	157	144	144	438	284	316	215	166	54	92	244	369	161
ZC3H15	1375	932	871	938	1110	1072	284	1581	748	693	1088	827	2622	597	1283	600	532	707	837	566	590	505	334	1224	617	151	562	354	290	469	474	938	379	503	733	284	346	373	307	449	518	615	421	259	64	501	392	296	230
MAP2K4	813	1146	683	1057	754	855	403	1385	775	543	1289	634	1920	759	1584	495	718	642	1023	366	686	599	298	1057	754	302	587	368	239	381	398	723	284	440	696	167	384	294	281	395	618	580	378	333	30	295	286	175	214
PACC1	132	67	120	129	117	99	42	194	73	61	223	57	277	132	155	90	48	38	87	137	38	63	67	128	220	27	40	54	42	26	62	45	60	42	85	36	96	62	68	88	72	66	43	72	4	51	32	56	58
SNAP91	140	52	8	14	24	31	40	7	19	64	210	7	261	91	408	54	7	18	24	97	43	12	17	84	10	5	0	15	82	8	18	5	122	28	242	71	2	8	14	34	41	10	162	12	11	17	20	5	9
SLK	1149	1185	1261	1595	1261	1811	439	2769	1104	803	1748	1425	2812	1040	1883	880	1219	1104	1388	716	983	997	586	2684	799	223	700	573	467	463	1077	1396	311	618	967	212	308	395	117	164	378	444	268	235	47	264	294	212	230
CYB5R4	152	143	189	137	108	157	36	223	155	95	156	154	423	86	142	111	113	131	173	247	66	114	69	158	65	22	77	65	83	92	81	159	64	139	78	39	44	37	23	46	43	58	43	37	4	38	36	16	20
COL17A1	423	97	77	20	78	134	105	350	265	106	52	193	158	80	52	79	152	100	399	57	36	142	58	71	6	30	99	36	29	69	456	110	9	93	116	14	160	182	86	21	162	426	50	141	9	66	52	40	108
GSTO2	107	202	87	71	215	259	61	77	114	142	165	247	753	33	399	36	26	142	324	98	161	176	32	395	61	63	386	23	37	43	127	304	40	39	56	104	246	95	26	412	415	279	186	309	76	346	154	45	192
SEC61A2	326	207	385	550	189	197	145	472	278	175	602	236	640	243	485	200	222	165	306	203	259	225	105	791	351	149	204	177	180	199	261	194	128	161	229	135	127	272	83	326	245	179	133	227	6	122	117	106	171
PRKCQ	72	39	40	156	19	76	49	84	31	21	55	31	139	35	256	29	41	22	44	26	84	41	27	114	6	17	21	31	16	41	20	15	26	42	14	32	12	34	13	35	26	21	14	34	0	9	9	7	16
TLE2	61	4	145	264	30	20	50	10	3	27	147	11	64	37	88	39	4	10	30	19	18	2	7	32	57	17	22	17	6	18	14	9	154	28	6	3	20	5	52	310	6	10	5	27	48	38	8	22	8
ASB1	609	448	605	610	690	779	442	701	413	378	750	408	1977	436	818	419	227	476	481	413	338	299	261	707	682	177	435	370	169	172	273	512	234	357	372	103	275	181	202	313	287	312	192	207	159	374	176	173	180
FAM107B	3363	3982	2865	2739	2735	3698	1134	4206	2672	2944	2406	3766	6618	1540	2873	1787	2017	2609	3759	976	2135	2558	995	3375	1643	714	2789	1433	1183	998	2683	4014	705	1610	3478	742	2046	1524	1050	905	1967	2219	1245	1102	200	1441	1367	852	1122
ME1	990	1738	43	654	699	937	23	2348	852	864	1043	1318	3302	278	589	858	236	1348	453	1284	617	144	281	24	5072	55	384	413	387	322	7	525	692	408	1370	535	215	358	878	1092	319	151	696	102	61	290	827	976	152
TBC1D1	1778	2211	2120	2594	1836	3709	951	2789	1760	1686	2432	2117	4277	2200	2609	1481	1614	1724	2071	1008	1172	1436	787	1524	1770	1138	2018	1076	549	613	466	1879	536	1012	1672	343	1071	1095	1066	1464	1457	2184	1045	1137	145	947	1480	991	836
CDK13	1658	1326	1264	1463	1659	1442	477	3341	1577	944	1489	1596	3109	1089	1604	914	1579	934	2050	603	869	1063	596	2285	706	548	841	890	588	899	635	1102	385	885	1085	299	953	810	521	737	1075	996	593	789	131	701	548	329	625
MTHFD2	78	77	83	90	93	92	18	116	88	30	184	146	338	54	63	44	21	123	72	167	56	123	90	135	240	20	36	35	79	83	55	678	274	57	57	30	40	22	21	30	92	98	29	41	24	69	38	15	19
SLC9A7	1686	462	526	904	758	740	570	1044	376	237	1066	359	2276	637	1467	506	834	226	1066	374	551	260	189	1244	610	174	180	666	400	425	250	226	182	312	176	185	205	321	68	414	226	180	108	262	97	165	288	173	93
FOXJ2	466	258	655	479	317	384	232	678	263	270	1003	242	1032	304	686	300	322	179	459	308	272	148	172	523	471	269	149	326	171	203	376	204	283	350	275	109	174	198	124	300	221	156	122	203	77	198	114	133	115
YBX1	2100	1496	3752	3498	1693	3062	1225	3429	2491	1865	4464	2196	5813	2102	2912	1574	1504	1343	3001	2470	1544	1247	855	2527	1658	1009	1923	2262	1062	1343	1676	2240	1101	1556	1895	640	2094	3018	1703	936	2156	2978	1308	1493	466	3612	2165	1871	1443
PDE4A	119	74	97	187	133	112	142	582	82	67	354	416	695	75	449	172	165	100	549	120	62	130	95	187	40	207	220	119	24	52	27	160	107	51	195	11	400	273	42	59	186	457	94	298	50	102	226	264	158
PPP2R5A	366	232	445	407	420	403	174	697	235	210	623	219	1020	409	295	422	209	196	358	388	137	262	219	537	244	108	166	172	108	165	176	257	153	242	233	84	196	207	151	152	188	332	138	178	10	223	148	137	131
CTNNA2	3269	1571	3240	1700	1984	2532	1151	5380	1506	1797	2783	1494	9176	2263	3753	1868	943	1021	1192	1070	1069	1229	892	3685	1364	275	1572	1536	771	622	483	1682	304	1994	1768	565	749	1169	1215	975	1315	1828	1035	646	245	1206	1258	556	1450
ELAVL1	1552	1155	1776	1948	1198	1619	565	2072	1506	1162	2183	1443	3214	1112	1632	885	997	951	1821	597	1001	910	522	1639	1140	580	1209	957	507	766	1012	1432	492	935	1439	380	1076	1239	846	899	1475	1090	703	801	129	894	791	724	675
TIE1	77	28	64	36	30	34	52	43	14	17	83	50	75	85	40	35	13	23	35	53	19	9	22	49	194	15	17	22	44	38	30	22	76	15	16	54	32	28	40	92	64	32	23	38	1	3	28	31	24
DIP2B	1384	817	1596	1710	1094	1810	501	2171	1132	963	2587	1268	2292	1507	1941	882	962	789	1192	822	826	755	686	1817	1919	311	871	854	527	478	507	839	383	801	873	243	379	510	298	500	562	758	440	369	71	314	338	305	342
SMARCD1	1168	809	1723	1380	908	758	644	1635	924	926	2275	595	1717	895	1845	628	856	505	1223	568	1082	496	457	1212	1042	762	595	1096	421	755	768	557	536	741	839	294	716	838	505	1006	883	559	432	666	141	794	457	481	425
KDM4A	506	424	691	492	483	537	250	922	465	375	553	345	880	396	510	373	431	237	492	207	353	306	148	599	179	240	366	338	192	191	230	338	158	377	369	81	368	463	299	278	470	288	216	433	57	365	230	210	287
NFYC	313	226	482	730	370	301	183	526	207	288	654	280	684	329	312	250	197	135	369	246	200	223	146	473	230	211	347	280	107	234	163	241	245	177	329	74	539	546	325	411	413	369	241	448	41	393	347	307	199
ZMYND12	769	1326	1066	1365	826	1617	366	1964	1480	1416	1252	1402	1405	744	683	965	633	848	1108	280	366	1078	362	1614	222	480	1801	393	364	491	524	1526	171	491	1934	318	1232	1998	778	333	1245	1932	931	1368	91	1143	1355	866	990
SLC9A3	52	12	76	68	18	27	11	54	15	27	61	30	81	25	27	19	22	15	55	11	26	12	16	32	26	12	31	98	15	13	4	32	11	25	13	3	13	13	6	15	6	14	14	48	1	15	18	16	4
NGEF	774	613	431	306	517	700	577	507	114	386	422	342	1015	284	1432	342	505	401	800	124	375	324	89	516	443	145	926	177	291	165	298	855	40	127	424	216	131	244	477	371	1325	108	250	358	83	877	318	631	289
ASPM	4	5	28	11	8	15	1	43	13	8	42	12	43	7	20	10	6	4	8	25	18	5	0	3	105	1	0	6	1	5	2	0	4	10	4	1	5	2	11	17	0	0	1	4	0	0	2	10	5
CD84	450	149	186	113	300	307	35	222	595	128	297	243	546	229	213	72	42	144	326	1363	157	138	258	346	47	8	55	56	212	96	30	82	175	92	93	31	12	25	20	12	48	87	24	21	4	20	18	20	28
ELOVL1	600	430	525	494	463	564	287	730	433	329	569	459	1200	684	496	349	332	278	566	466	263	317	231	360	535	196	499	345	230	156	216	399	243	225	340	121	509	346	593	693	424	346	431	430	23	298	382	398	249
SPI1	98	43	72	87	104	37	43	35	38	47	111	62	187	88	59	31	12	63	146	325	59	28	50	49	58	17	76	48	23	65	12	65	118	48	27	20	39	62	54	94	78	81	13	80	24	93	59	38	21
POLR1H	80	106	126	193	76	86	119	155	80	68	124	83	243	92	129	82	59	77	116	72	47	54	39	69	134	83	95	93	41	69	59	64	77	56	99	55	171	98	158	230	223	155	100	170	30	145	132	96	109
MPPED2	210	443	30	24	287	253	69	90	213	65	16	164	245	119	205	18	271	94	434	74	64	42	21	543	64	67	214	64	146	65	20	31	6	135	232	82	124	29	68	3	520	138	64	45	18	91	33	5	440
CLDN18	52	16	18	19	34	25	3	31	5	32	17	29	19	17	15	37	15	27	12	9	5	12	20	88	8	3	11	13	20	49	7	7	4	9	15	12	5	6	6	5	1	7	2	7	0	3	3	1	0
ZBTB11	452	561	579	378	496	891	81	1265	462	374	901	545	1221	358	484	410	418	472	499	248	246	401	234	732	393	53	319	225	199	187	390	665	174	368	437	111	110	125	107	168	171	136	153	152	4	84	111	90	59
ATXN3	229	212	321	407	177	431	62	520	153	144	355	278	619	180	202	276	138	223	200	168	76	284	152	523	94	90	170	126	88	115	85	316	108	119	260	49	134	119	100	184	139	152	159	243	25	106	116	91	77
GOLGA5	545	568	800	965	446	859	249	1464	408	510	1178	652	1654	502	654	441	477	428	718	465	328	484	281	656	433	220	569	370	165	232	234	526	221	384	560	167	519	433	232	196	305	550	282	300	46	266	486	385	282
FGFR2	1710	3155	2596	2938	2792	3802	1158	3769	1262	1724	3040	2729	6416	1384	2102	1617	1011	3433	2197	886	1485	1924	1419	3293	3528	482	2662	1040	871	600	1691	3720	2227	1063	2208	530	1273	1381	1024	2676	4614	1638	1353	1906	54	591	983	1194	1172
LRRC40	145	136	251	307	212	277	20	451	119	132	303	172	553	173	221	187	156	100	162	147	83	134	95	363	88	33	82	79	80	83	157	150	95	168	182	38	51	73	52	43	48	78	70	63	1	52	56	26	41
ISOC1	627	281	332	235	363	267	103	247	487	232	214	201	994	199	360	222	196	120	384	141	291	184	111	247	125	105	189	194	99	211	70	324	42	293	141	117	198	154	132	132	199	142	86	203	9	156	122	69	138
EML1	1227	828	1420	1285	1017	1592	402	2903	746	1103	1591	1021	2919	1076	1240	907	1312	647	1522	496	695	865	488	1939	336	282	1366	909	280	640	338	963	229	845	1058	277	426	546	161	292	491	572	298	605	84	383	533	287	233
TRMT11	211	402	390	371	210	423	90	799	287	239	628	359	886	287	225	238	267	264	267	162	133	244	119	468	371	110	254	205	97	203	238	347	184	270	311	169	222	222	142	276	363	240	244	323	22	79	190	164	219
THUMPD1	1924	1013	1598	2192	1527	2178	459	2667	1153	1508	1896	1181	2492	796	1722	1022	1303	920	1509	591	1148	904	464	1971	689	414	1197	1211	388	935	592	879	332	1066	1289	246	822	890	782	614	824	744	723	670	60	598	758	329	446
MSANTD3	257	197	188	303	172	207	116	324	317	167	267	177	468	176	331	144	186	122	275	122	210	139	57	292	224	113	193	216	90	169	198	165	64	121	181	120	159	198	149	127	336	229	105	147	33	323	170	115	177
KIF26A	68	0	6	28	3	15	6	6	9	15	9	24	27	5	2	14	8	19	14	3	1	23	6	5	2	4	17	8	0	7	6	23	3	3	2	1	6	22	11	6	1	10	3	90	1	4	9	6	1
ATG2B	1330	893	1300	1382	1018	1595	290	2382	657	938	1929	1103	2782	764	1220	943	1201	761	1392	596	553	1064	615	2125	352	319	856	819	312	687	331	1080	397	721	834	179	474	610	185	536	484	400	390	886	24	227	452	230	172
ARFGEF1	1561	843	911	1162	1056	1463	302	2159	1595	738	1707	980	3020	756	1648	797	821	868	1018	600	770	705	498	1529	942	217	733	465	376	408	629	1025	258	445	724	210	235	199	204	348	349	347	231	258	19	191	273	151	234
ACSM2B	1	0	0	1	0	0	0	0	0	0	0	0	0	0	0	0	0	0	1	0	0	0	0	0	0	0	0	1	1	0	0	0	0	0	0	0	0	0	0	1	1	0	0	0	0	0	0	0	1
ZFAT	119	74	131	136	84	99	59	163	94	62	138	72	204	85	138	65	62	63	95	64	89	34	21	82	52	41	67	70	28	29	53	62	33	49	40	28	58	66	57	83	60	40	24	54	3	50	50	47	27
MTFR1	460	264	295	585	364	559	149	587	408	290	607	413	1371	233	504	326	245	261	355	190	202	348	107	1030	210	121	333	183	140	271	206	392	81	174	401	103	116	121	88	118	166	272	131	110	19	210	173	87	90
STAG3	395	182	329	413	164	234	88	526	149	156	521	185	447	138	291	234	248	142	280	145	217	170	114	430	193	128	166	289	143	307	228	103	136	119	161	58	131	200	53	221	213	249	85	194	20	100	87	87	77
FECH	409	331	770	585	152	467	112	633	330	323	509	366	883	308	598	283	382	271	592	347	266	261	116	511	314	121	267	436	142	176	221	396	106	183	230	58	234	176	154	160	150	301	154	147	44	276	152	143	67
MYO9A	1450	910	696	801	1085	2347	224	1604	714	611	832	1049	2160	1152	932	749	982	952	712	433	776	729	464	1250	595	101	785	343	348	453	510	970	219	469	773	169	262	214	292	544	321	493	308	413	27	130	348	154	207
PFKP	430	381	1076	821	907	634	544	941	309	343	1206	1054	1171	520	554	432	268	633	458	745	198	496	246	857	846	216	1011	123	176	131	224	1640	533	346	712	180	590	1040	212	454	1466	1161	384	1463	28	608	680	800	430
IDI1	664	717	605	827	565	826	271	1414	605	436	1076	640	1613	680	1089	434	345	592	701	476	559	444	277	769	442	160	479	225	319	241	495	676	466	348	660	163	422	253	172	174	453	805	309	340	34	392	256	232	298
SP100	1442	1077	950	1173	1250	1349	322	603	541	816	1310	749	2725	645	899	652	485	863	905	759	1035	842	442	942	550	339	710	294	168	343	412	871	398	388	833	323	649	363	858	792	676	676	623	702	60	405	1046	449	211
KLF6	1197	1552	1310	1599	1211	1893	334	1325	653	1826	920	1441	4854	1213	1300	1181	583	1454	1590	1382	1033	1276	895	2003	812	397	1868	427	1768	1177	1462	9685	1903	1207	3249	534	1070	249	527	580	1738	2190	514	868	85	305	695	501	584
PLPP1	983	1285	1081	810	791	1607	296	1537	383	1103	1054	1391	1562	785	566	697	495	812	886	595	462	918	560	735	376	137	1528	304	398	169	245	1604	136	308	1139	130	1246	874	700	418	342	801	722	711	19	312	928	561	314
NEO1	3348	1175	3205	2480	2254	4624	1442	5382	1445	1583	4860	1505	5544	4706	4099	1758	2055	730	2386	1483	2303	674	976	2698	5372	583	964	1652	808	701	985	767	1096	2036	1169	287	643	868	1041	1777	866	969	542	703	123	558	670	1063	510
TRAM1	4278	2469	2717	4029	2507	4304	605	7524	3905	1727	6209	3130	10333	2162	4426	1869	1757	2246	2748	1375	2512	1868	880	3240	1769	313	1348	649	1009	846	1616	2361	724	1391	2243	476	579	520	554	967	1294	878	697	290	59	490	542	371	463
PHKA1	1407	741	917	1350	866	1292	454	1914	1667	788	1260	955	2431	507	1601	610	950	539	1466	492	1215	549	445	1347	674	385	724	1189	305	702	596	471	190	1021	526	316	295	463	352	796	856	422	243	376	92	250	459	230	551
TNFRSF1A	1090	841	1493	1178	1124	966	696	1360	583	807	2280	868	2715	1385	1834	608	801	1044	2030	1700	1000	633	489	787	2005	487	830	755	353	551	500	2000	1114	867	613	275	614	818	552	712	890	474	316	730	154	464	563	643	274
CACNB1	78	22	125	82	46	31	57	72	45	41	179	36	154	57	206	34	29	18	79	69	69	21	26	88	59	32	19	57	41	27	35	21	125	51	37	18	58	27	123	270	277	52	66	163	15	46	72	39	45
EVI5	1811	2910	3638	2808	2169	3834	510	4719	2461	1799	4021	2355	4178	2217	2280	1954	1575	1225	1851	575	1321	1251	750	3691	549	354	1437	1092	729	622	940	1831	578	1363	1720	218	600	837	345	285	464	1327	748	311	83	776	660	586	379
STOML1	199	81	126	209	271	151	171	126	120	115	180	136	185	363	157	48	125	111	168	148	135	25	47	46	387	51	151	111	49	38	60	78	34	66	92	15	164	84	300	291	155	171	60	161	16	184	89	129	73
PKM	17060	8277	17035	11973	13971	16750	7950	15689	7237	9648	16391	11395	21572	18633	12775	7088	7827	7837	11089	11942	14740	5133	3515	7915	21722	4220	11260	6921	5614	6036	5978	14799	4797	10143	11227	3302	11008	11861	16479	13930	12586	10020	5954	11255	2318	13680	10569	11545	5528
DHX29	1050	724	925	915	591	953	183	1349	849	693	877	741	1517	552	939	573	506	524	660	368	608	527	388	850	373	130	530	381	330	398	340	591	214	434	594	155	264	372	224	300	287	350	262	197	24	193	275	187	190
DNTTIP2	737	869	947	1076	695	1023	292	1506	882	632	995	812	1872	611	709	494	579	636	851	406	576	652	281	867	337	224	669	441	279	415	457	1069	257	469	699	202	630	850	402	250	760	654	387	457	108	423	541	438	425
METTL22	89	67	138	151	87	98	58	151	76	78	224	87	253	65	91	86	69	84	122	66	61	62	43	102	160	71	111	103	33	75	65	81	31	77	72	15	92	67	106	285	181	108	67	183	17	112	72	57	49
TP53BP1	3564	3066	2816	2947	3775	5923	867	6343	2471	2094	2771	3293	4782	3895	2813	2290	3281	2186	2513	1026	1579	2178	1293	4709	2906	297	2118	1180	946	1036	1156	2376	628	1849	2289	476	682	690	488	821	626	1174	518	649	92	571	650	684	396
TRO	789	265	695	777	613	465	446	1138	289	257	1083	270	2407	456	985	474	347	185	579	358	306	239	219	1073	649	495	233	768	286	410	429	267	457	634	232	344	405	332	726	1828	663	342	325	1179	92	293	292	224	216
RRP15	260	351	371	347	322	411	83	578	263	224	425	343	567	218	348	186	222	309	382	159	203	196	157	405	236	55	203	178	123	115	158	308	84	209	250	65	113	95	58	74	113	147	141	75	32	126	77	88	55
RHOA	5634	5868	8698	3688	5711	7483	3343	12223	5809	4622	11369	6196	14891	5071	5161	3946	3869	4938	7186	4621	2548	3994	2380	5816	5641	2433	6091	3668	2266	2325	4071	6007	2471	4043	4832	1828	5054	3902	3512	3365	6663	7143	3108	3321	855	7024	3751	3433	2880
DHX8	715	683	832	882	719	821	296	1452	857	501	893	607	1743	586	893	529	492	497	642	466	489	459	302	662	657	206	740	421	269	226	340	639	196	412	505	115	341	271	235	424	373	267	205	346	60	222	228	239	133
PRKCZ	361	177	229	403	207	333	182	323	349	154	430	291	476	318	227	242	174	115	288	55	166	131	64	339	93	96	347	176	75	68	120	223	38	117	152	46	135	188	118	86	192	253	104	180	36	228	197	204	93
IARS2	2720	2726	2428	2688	2713	3493	653	5138	2484	1891	2315	2258	4927	1593	2391	1747	2245	2364	3073	1000	1399	2024	930	2966	1912	789	2743	908	900	730	1349	2430	494	1087	2522	501	1182	1196	853	402	994	1550	675	681	105	913	1135	1254	767
SYT1	13	18	17	8	20	31	4	22	4	18	27	15	17	15	21	26	7	8	15	18	10	11	11	9	14	8	3	5	6	4	7	2	15	5	16	16	5	4	6	20	5	9	6	11	0	1	22	7	5
NAV3	1397	836	1487	678	1323	1775	812	1987	858	1153	3090	1168	2463	1596	3015	539	1590	603	1608	388	1501	411	517	2345	1028	356	472	884	701	467	720	445	752	825	780	327	323	391	301	385	1444	633	400	389	114	411	403	222	583
IDH3G	882	277	459	450	627	410	567	365	367	369	617	342	1461	322	649	207	403	327	1033	415	402	188	120	265	367	510	611	705	229	349	171	507	237	366	272	99	669	862	479	1124	1001	511	288	676	349	729	468	466	237
ROGDI	188	76	206	452	140	111	141	192	156	115	143	103	153	158	162	102	93	63	185	74	119	59	24	117	109	159	175	191	56	80	127	166	100	97	117	25	309	346	234	404	381	321	126	529	90	391	198	179	134
PDZD4	4782	1256	1938	2242	3583	1509	3135	1718	2092	1778	2406	1724	4602	1691	4214	941	2443	1431	5617	1123	2801	571	456	1286	974	3184	2518	3399	1037	1430	1054	1577	492	1482	1128	516	3198	2826	2231	3489	5839	2979	1011	3739	1820	4832	1842	1186	1539
ATP2B3	580	3	470	235	121	29	57	59	2	79	48	25	407	6	102	18	41	17	146	40	246	56	13	209	12	17	8	196	2	371	65	169	4	11	6	9	170	109	24	64	1	6	7	52	8	33	2	1	6
ROCK1	830	600	1497	1269	609	1445	247	1683	910	644	1430	834	2166	691	1064	823	673	749	944	734	485	700	441	1657	477	146	602	574	404	513	493	980	317	379	822	173	350	279	218	303	337	319	364	417	58	251	262	177	109
CBFB	569	507	666	608	746	877	153	889	638	371	902	544	1435	443	618	402	388	507	642	401	292	445	223	813	375	178	404	283	163	389	492	658	301	369	674	136	380	317	292	353	533	493	366	287	34	262	312	160	244
PDK3	3687	1918	1680	1581	2068	2371	640	3145	2349	1361	2639	1973	5843	1285	2719	1458	2022	2240	3422	1376	963	1331	837	1518	907	633	1657	1233	600	660	338	1657	284	1227	1195	252	958	507	600	606	807	703	670	533	228	451	570	402	317
HYAL2	175	63	441	151	217	141	128	196	118	149	579	193	376	230	255	132	58	123	235	201	79	48	67	44	577	81	239	216	75	70	92	123	264	103	89	56	377	225	472	810	399	129	144	506	24	134	276	338	91
HDAC4	613	440	332	506	519	569	211	529	337	213	590	322	1528	309	404	212	277	356	540	186	321	176	107	567	184	111	420	197	167	225	215	335	282	164	215	123	195	206	112	516	445	209	210	271	30	200	187	208	198
RASSF1	147	63	165	95	116	110	107	165	59	68	339	85	232	136	203	73	68	57	123	133	91	40	59	100	205	72	68	139	79	82	58	86	106	102	77	52	109	81	103	152	180	128	61	155	32	196	71	80	79
FGFR3	762	447	439	456	287	736	69	1117	382	779	1667	396	591	2641	236	599	78	1008	102	281	623	463	385	182	1683	36	764	165	71	98	279	764	554	203	495	57	161	114	1447	1126	754	394	502	937	19	60	541	418	241
IFI35	290	105	254	795	206	262	208	265	269	265	320	67	509	198	359	135	103	189	276	232	601	73	104	114	320	121	283	309	53	115	88	251	133	197	148	57	196	185	274	362	222	177	101	284	138	394	351	159	51
HEATR6	301	394	385	586	299	571	132	893	379	247	586	340	643	320	419	304	240	252	283	214	220	230	154	361	392	120	295	190	129	137	226	223	174	178	372	80	237	215	256	451	334	231	199	394	30	152	222	179	160
COASY	554	353	572	832	505	550	349	735	725	404	800	493	868	454	658	393	273	352	523	298	443	234	162	313	616	337	611	315	176	223	233	377	262	263	437	141	725	595	674	1263	1093	571	383	875	141	619	566	529	347
PLEKHH3	73	33	121	87	91	29	72	66	48	53	197	45	128	61	86	38	33	33	76	58	39	34	16	49	143	52	56	88	27	32	36	47	96	63	67	15	80	44	93	186	159	45	31	136	8	73	66	68	24
MEF2A	1217	871	1025	974	1304	1418	254	1303	611	595	1452	884	2272	1028	903	645	790	693	908	1028	664	684	527	1299	599	131	540	364	353	489	449	696	366	605	718	190	340	293	294	293	328	472	333	357	27	253	229	150	174
OTUD5	1485	904	1180	1447	1153	1049	949	1603	1118	775	1381	883	3105	823	1484	713	930	744	1778	698	881	587	403	973	717	718	1071	1183	367	689	542	1010	413	824	876	298	1044	1143	841	1270	1237	1063	526	1099	333	1227	725	923	545
TFE3	2977	1387	1935	2383	2422	1706	2046	1665	1250	1519	2332	1321	6289	1873	2758	913	1693	1317	3846	1964	1399	716	653	1465	1525	1390	1905	1496	527	1024	625	1853	797	1255	1480	435	1849	1361	1554	1500	1598	1708	886	957	344	1982	1468	1124	891
TBC1D25	350	206	328	308	332	216	238	276	159	216	311	136	795	167	395	109	210	121	488	166	242	75	63	207	226	153	202	242	83	197	140	247	79	233	103	131	187	143	111	305	239	118	93	213	106	317	102	97	174
ACSL4	1571	1009	1468	1035	1364	1519	293	2267	712	1025	1718	937	4354	1089	2568	704	1187	847	1614	717	558	782	342	1727	674	196	631	656	313	520	638	1390	500	1007	981	161	248	176	260	135	268	222	199	230	46	261	249	159	150
INPP5A	381	296	511	498	366	453	359	699	428	296	643	376	822	415	811	294	280	242	483	128	429	205	103	479	316	77	346	275	128	142	338	344	136	255	196	102	154	327	74	142	451	325	135	152	19	290	146	193	130
GPKOW	971	425	602	669	671	664	723	570	627	514	786	525	1586	491	795	318	465	476	1040	366	498	264	177	454	486	480	970	909	288	336	287	573	150	368	519	169	617	702	487	406	652	691	285	539	222	1068	500	367	240
GRIPAP1	1321	531	891	878	883	639	757	794	570	500	941	528	2442	523	913	496	762	486	1254	569	659	363	277	835	653	730	598	874	330	650	353	594	354	558	440	297	688	599	486	1562	880	448	424	851	249	650	445	471	298
FTSJ1	453	200	311	349	354	273	322	295	243	245	411	219	806	225	528	159	193	167	445	213	370	98	73	280	323	146	260	420	143	237	182	159	162	189	192	143	198	298	248	420	437	277	162	209	63	332	210	165	190
PRR11	139	198	240	179	94	308	89	289	476	119	569	214	530	414	553	239	145	87	338	71	168	112	79	301	256	100	120	74	72	39	85	90	28	39	140	90	55	85	189	177	465	215	70	53	17	145	97	86	134
REEP1	2225	1008	2335	1250	1261	1003	267	3132	1756	1743	1660	510	3392	501	1676	1368	1015	554	1372	338	1497	745	342	1893	1068	124	524	998	491	742	587	485	267	769	566	311	764	909	755	1035	516	259	226	393	125	242	496	496	551
ATP11A	916	305	916	417	859	414	207	891	154	422	1126	257	1472	391	1549	189	791	217	1039	411	380	144	278	562	313	87	207	412	276	256	97	174	295	332	142	77	166	128	128	52	66	83	84	68	6	91	60	75	48
POLR1A	1141	835	949	1128	1158	864	369	1463	473	633	1110	537	1092	516	1264	607	417	524	706	438	601	446	325	1306	479	144	518	682	405	319	403	492	350	406	528	144	260	481	301	732	322	266	249	437	117	303	276	316	162
LAPTM4A	8670	4445	5238	4664	7560	4654	2849	11257	4399	4157	6122	4147	16570	3534	6095	2762	4151	3373	5433	2904	4029	2404	1745	5426	2500	1289	3100	2206	1940	1763	2072	3566	1603	3215	3608	1169	3217	2602	2411	845	2872	2935	1585	1018	412	1775	1774	2060	1428
TTC7A	1697	594	945	1207	1414	960	963	1013	745	954	1153	792	2359	872	1193	478	599	475	1202	690	963	369	297	818	466	419	925	841	402	440	371	636	345	504	568	158	864	677	748	771	747	844	378	879	219	789	597	396	350
IP6K2	814	643	1478	715	1065	1278	477	1568	709	770	3106	940	2024	809	709	808	449	484	697	502	337	519	362	1064	952	605	947	964	452	457	465	913	687	663	918	349	1511	1003	1336	2826	2006	1254	906	1229	148	1374	1176	932	703
STON1-GTF2A1L	15	5	8	7	0	1	2	6	0	14	0	2	9	5	8	0	0	7	0	1	2	3	7	6	2	3	6	1	1	0	1	2	7	1	3	0	0	3	9	29	13	11	0	3	12	4	0	1	14
SRBD1	551	463	388	460	656	593	146	712	376	388	348	379	1157	284	477	274	246	305	366	207	234	244	186	427	267	77	341	156	138	106	122	281	102	196	289	82	236	159	191	151	198	193	183	159	41	161	136	138	112
KIF2A	3949	2343	3926	2353	2819	3606	503	5891	4047	2804	3728	3040	3928	2059	2884	1855	1815	1861	2604	1004	2357	2249	1424	2897	1521	226	1737	1062	1001	947	1756	1710	503	1506	1892	362	861	674	489	621	789	1669	562	338	118	728	570	450	600
RASGRP2	125	25	422	855	159	130	163	381	56	121	1057	89	172	195	133	221	46	39	108	92	82	59	67	88	234	99	72	269	18	70	490	50	492	36	85	16	69	112	263	407	129	177	81	335	61	136	104	769	70
PSME4	1976	1334	1199	1274	1370	1633	577	2279	1393	993	1492	1476	4142	916	1866	844	1470	950	1655	807	1222	1106	468	2019	946	404	1432	729	631	571	582	1366	333	711	990	285	603	551	416	792	1021	894	529	760	72	365	644	314	320
IFT80	1344	1501	1092	605	1378	1705	202	2589	1427	660	1319	1278	2672	847	1083	1203	970	1090	1186	288	518	1238	270	1966	511	302	921	320	435	406	595	1071	151	564	1315	577	619	624	530	489	1628	690	659	716	27	441	515	418	655
SIRT2	1112	753	900	973	759	1034	744	1343	1201	707	1594	956	2105	1028	1307	735	618	665	1145	893	340	475	371	795	830	459	1150	686	348	307	458	907	290	492	676	248	1127	875	908	1656	1938	1261	641	1023	196	1027	967	1002	730
ERLEC1	2706	2502	2129	2359	2954	3003	703	4272	1758	1758	2649	1944	5900	1595	2499	1500	1320	1870	1907	776	1841	1488	681	2323	1911	326	1725	872	719	520	832	1603	542	874	1737	409	885	677	722	787	806	994	828	525	104	549	759	600	442
PPP2R5B	471	289	471	572	421	526	325	569	430	451	649	339	888	300	563	278	234	311	449	226	335	274	193	533	502	344	507	434	223	167	318	344	302	194	428	159	494	753	566	885	1062	482	359	790	62	616	534	424	429
PYGM	115	28	959	816	53	62	54	133	15	45	3159	19	16	283	16	120	11	39	30	96	17	19	286	35	78	13	5	103	7	12	1560	11	1102	6	44	6	45	58	61	281	37	99	35	46	17	40	14	3986	20
PAGE1	0	0	0	0	0	0	1	0	0	0	0	0	0	0	0	0	0	0	0	0	0	0	0	0	0	0	0	0	0	0	0	0	0	0	0	0	0	0	0	0	0	0	0	0	0	0	0	0	0
PITX1	30	51	38	55	95	167	14	7	219	296	59	105	0	91	0	19	5	41	9	8	57	12	28	12	142	0	220	1	16	1	4	47	0	1	25	22	48	38	277	306	104	86	27	35	0	10	45	74	33
TRPC7	0	39	230	446	0	136	0	21	0	50	1028	5	0	187	0	7	0	7	4	0	0	1	21	1	11	0	0	4	2	2	1	1	14	0	2	0	115	28	64	715	0	4	262	3	0	0	1	100	0
MAST4	2376	1818	1478	1009	2270	1662	354	2704	1035	2032	1331	1590	2415	778	972	884	1204	1602	1447	539	953	1644	920	2382	505	353	1329	793	625	895	484	1699	342	828	1260	265	1276	930	487	695	1089	875	626	1009	82	549	572	277	415
ADGRF5	232	144	184	91	108	265	91	257	98	76	445	180	304	344	139	134	81	106	74	158	89	57	187	234	728	12	39	109	131	94	167	98	205	77	139	118	21	56	38	72	46	47	64	58	3	15	61	49	24
SDK2	990	350	608	398	1655	690	286	1013	471	386	995	57	385	111	637	321	358	151	1024	201	381	114	41	532	68	132	357	292	107	28	108	54	125	329	260	137	287	295	362	122	605	313	227	283	86	414	282	130	246
ADAM7	35	6	1	17	15	1	1	2	16	10	0	10	22	5	10	0	18	0	7	1	7	6	2	15	0	5	1	5	8	45	2	0	0	2	2	8	0	7	10	5	4	4	0	4	0	0	3	0	3
NUP133	1335	1316	1603	1652	1168	2227	442	3175	1234	957	1901	1512	2910	1217	1301	1193	1094	1256	1393	581	661	1201	573	1660	1078	205	1248	695	514	368	743	1257	386	648	1151	282	586	656	447	605	737	743	408	546	78	436	485	453	475
NUCKS1	11661	11863	17480	15596	12575	20161	3229	23639	7770	11578	19028	12337	25209	9699	10658	8743	7752	11419	11272	5456	5746	9526	5166	17657	5774	1682	8512	4685	3964	3040	5963	11162	3413	7712	11711	2229	4938	4923	3058	3400	4529	7207	3692	3507	1277	5667	3864	3168	2184
VPS35	4150	3670	4724	4528	4146	5633	964	10002	4872	3031	4692	4845	9718	2958	3725	3539	2852	2962	4344	1908	1849	3483	1713	3718	2318	718	3628	1795	1153	1404	2935	3888	1044	2389	3844	707	1859	1637	1809	1136	2455	2462	1273	1447	183	1238	1725	1215	1367
DNAJA2	1518	1291	1986	2211	1477	2104	408	3209	1411	1286	2354	1614	3321	1224	1331	1238	1063	1165	1746	814	797	1398	583	1639	1139	462	1508	963	348	738	1109	1997	638	1022	1689	305	1134	1334	873	854	1001	1349	825	1016	85	814	1041	840	637
BCL3	47	85	32	24	59	21	25	32	20	42	38	49	796	13	29	9	7	278	249	105	47	174	51	39	46	7	42	10	8	41	20	756	458	109	29	56	29	77	25	48	457	57	15	281	3	32	50	15	7
KCNAB2	210	184	201	183	289	214	88	231	222	193	302	209	369	231	128	152	121	166	268	339	126	124	68	141	96	108	229	107	78	85	100	173	117	128	165	50	183	198	122	249	470	248	109	404	18	130	207	176	65
ABCC9	3266	830	478	533	2256	205	165	2951	1563	1015	1228	1061	1812	1244	2412	202	1474	58	1342	423	1545	699	573	1721	725	188	635	675	698	473	487	311	417	1077	211	234	236	448	200	40	407	276	115	110	19	163	78	22	319
GAL	0	0	0	0	0	0	0	0	0	0	0	0	0	0	0	0	0	0	0	0	0	0	0	0	0	0	0	0	0	0	0	0	0	0	0	0	0	0	0	0	0	0	0	0	0	0	0	1	0
CLEC2D	145	62	181	164	84	100	62	210	56	61	205	66	200	155	120	82	93	55	124	117	68	86	54	222	92	143	30	89	53	100	58	48	65	96	54	46	95	89	87	268	158	75	103	276	14	42	67	44	42
FUNDC1	549	282	280	678	378	590	291	767	228	184	478	275	1102	239	649	185	394	290	693	198	185	293	82	360	270	231	389	288	132	237	156	230	146	162	326	139	329	557	330	314	466	553	263	314	38	484	466	346	276
MAOB	42374	26857	9835	8256	31894	27735	8751	18283	24003	13673	13187	18045	77366	17997	22823	21446	15378	25723	32821	21891	15503	14709	6818	16871	12322	8147	39252	4421	6943	7480	3184	30955	7263	17062	24077	7703	15596	6924	14808	7869	22453	12364	13034	11027	960	8499	25364	11795	8412
RORA	1123	1025	1339	1160	1102	2139	158	2211	672	614	3219	994	1332	1358	1196	887	859	630	629	309	1031	882	266	1767	735	87	485	303	556	449	694	637	248	612	981	264	149	298	243	249	540	597	352	249	23	298	227	172	227
DRD4	5	5	12	34	5	4	4	12	75	3	120	5	4	7	19	16	2	1	7	2	39	2	3	9	1	11	2	6	2	4	2	1	9	0	2	8	24	69	15	317	166	6	9	18	1	10	7	52	26
TGFBR3	2724	1892	2005	3723	2197	3988	649	4062	1503	1518	3564	1924	3588	1565	1922	1253	1790	725	2381	448	2596	1073	651	2931	324	478	1667	1128	1541	923	870	1490	555	1676	1235	202	789	1086	425	580	1066	1140	432	623	79	525	326	120	404
PLA2G10	1	3	1	3	0	1	0	4	0	0	5	3	3	2	0	2	1	1	3	1	0	1	1	3	2	1	0	1	1	0	1	1	1	1	2	0	4	5	2	0	1	2	4	8	0	6	0	3	1
HES2	4	0	2	2	0	0	0	4	6	2	2	4	36	0	0	0	2	1	0	0	2	0	0	4	2	0	0	1	0	6	2	0	0	0	2	2	0	0	0	0	1	0	0	5	1	1	0	0	1
ATP1B3	1135	620	1145	735	758	1308	455	1395	751	923	1219	618	3311	936	1312	727	606	1278	955	854	793	518	316	1740	1647	257	510	708	511	732	1081	1081	623	783	1347	390	634	828	893	631	1380	521	422	1000	86	480	534	733	364
NEDD4	403	297	135	218	328	418	66	462	248	226	179	256	729	252	333	185	247	251	292	206	148	178	112	358	336	48	131	111	66	174	176	165	48	129	175	58	41	55	83	60	86	101	67	77	8	52	45	45	79
PIGB	282	298	186	239	253	388	103	488	208	174	274	239	515	374	310	152	285	130	272	79	185	192	96	281	243	47	217	68	80	118	61	188	50	157	172	92	89	85	91	202	199	137	129	82	8	43	102	81	125
MAPK6	1010	981	1036	1085	1244	1512	317	1672	635	637	1527	997	2183	1292	1082	629	971	658	929	408	901	662	368	1578	984	153	642	333	337	572	570	1115	287	758	973	242	261	313	293	281	514	669	259	159	40	391	247	252	240
GNB5	476	322	513	652	568	734	212	539	227	250	681	364	706	521	694	291	230	276	323	121	398	263	108	670	399	129	252	282	161	206	253	395	182	284	319	110	277	307	374	375	382	379	154	347	49	379	214	198	158
RAB27A	201	208	66	171	261	249	55	214	112	54	173	187	536	176	183	107	120	253	229	186	147	206	56	195	134	30	88	48	46	107	67	507	95	144	121	68	72	24	54	45	124	107	30	94	9	53	42	18	31
HDHD5	171	55	145	155	118	78	86	151	121	93	229	101	198	83	220	87	47	78	141	179	103	54	44	97	169	48	89	131	92	55	49	86	93	79	59	36	73	87	52	119	79	114	44	89	29	131	51	77	31
UFD1	601	337	311	389	283	363	110	420	365	245	432	229	695	248	509	244	159	218	273	290	437	208	154	551	303	168	232	296	244	233	238	254	274	281	267	161	259	497	289	598	609	280	235	325	91	354	238	184	292
LRP6	2764	2122	2791	2365	2083	2559	534	3608	2620	1763	3637	1864	4229	2028	2960	1972	2200	1181	2327	753	1307	1461	1182	4147	1233	551	1560	1237	944	814	1247	1707	762	1250	1753	463	498	551	396	568	750	465	642	353	50	372	422	316	337
GUCY2C	21	12	7	15	10	6	4	5	13	16	49	11	15	7	7	10	13	3	16	4	18	10	6	23	15	15	4	6	17	25	10	7	5	5	11	9	4	8	6	44	17	2	4	6	0	12	9	1	5
SCT	0	0	5	1	1	1	6	1	0	1	4	2	0	2	1	1	2	0	2	0	0	0	0	1	2	3	0	2	0	2	0	0	2	0	0	1	2	7	2	24	12	3	1	6	3	1	6	2	1
PHRF1	251	104	248	325	305	180	123	285	159	180	395	189	361	233	246	118	146	113	403	174	145	62	66	132	181	105	262	213	93	88	83	208	113	86	138	28	172	190	186	355	290	99	89	215	42	182	112	161	81
ELP1	1126	1025	885	1672	928	1370	206	1824	886	708	1236	850	2448	684	1219	857	521	853	729	519	758	908	433	2185	793	174	691	586	350	649	548	857	366	445	731	229	321	424	263	723	428	375	360	585	44	230	224	242	144
NUCB2	1480	1548	1089	2083	1169	1680	625	2532	1182	1113	1520	1252	3335	770	1211	822	1090	1051	1592	738	908	801	425	949	1191	468	1040	653	409	448	752	961	396	395	1221	350	1069	1329	792	863	979	649	690	753	110	415	926	875	787
PFN2	3312	6093	7056	3361	3406	6751	1899	8626	3726	2697	10253	5396	13821	5789	4786	4495	2334	3657	4676	3306	2142	3567	2185	5319	3170	861	4002	1683	1536	1885	4154	5018	2522	2632	6114	2497	2698	2873	1803	2052	7615	7704	3968	1486	264	2837	3172	3482	2084
PTPN3	1339	1642	931	1485	1656	1339	513	2040	2441	732	2225	1388	2726	854	1928	556	1016	647	1588	198	1570	984	463	3609	381	596	1918	1170	929	1688	1652	1126	463	391	979	730	394	1325	330	931	3760	1015	613	1051	188	620	461	462	760
SPTB	372	7	719	819	727	149	107	938	84	238	1549	11	632	330	731	43	293	32	230	40	61	96	32	243	345	27	158	599	71	147	101	9	69	76	1	22	15	149	113	156	20	32	7	39	36	42	10	64	9
DAPP1	58	17	24	21	22	16	5	25	30	18	30	22	104	24	24	9	10	25	54	103	32	18	33	34	12	2	4	2	6	7	1	22	16	12	9	4	1	3	0	1	4	6	1	3	6	8	1	0	3
FGF10	6	0	0	0	0	0	1	0	1	1	2	0	0	0	2	0	0	0	0	1	3	1	0	5	0	0	0	0	1	0	0	0	0	2	0	0	0	0	0	0	0	0	0	0	0	0	0	0	0
SLC44A1	8785	7553	6354	5474	4470	7437	1152	12425	8599	5771	8973	7778	10354	4473	5623	4457	4142	4109	6286	2027	5543	4649	2338	7005	3271	1153	5933	2353	2739	2219	2852	5263	1190	2030	5894	1397	3920	2714	1966	1851	4392	3316	2383	1848	287	1628	2312	2770	2005
TMEM260	302	229	291	316	167	337	85	532	175	137	363	238	727	167	199	211	223	163	307	184	73	412	120	521	97	90	205	107	96	125	95	195	109	124	209	55	190	158	87	131	155	125	158	231	5	62	111	87	92
SMG6	930	788	1101	1261	950	1315	294	1731	1089	670	1357	819	1174	820	1441	650	600	652	864	358	876	492	313	808	847	106	660	628	297	254	516	560	158	429	539	78	175	209	81	152	112	196	103	80	64	161	154	330	91
EXOC5	3699	3408	3120	3403	2801	5269	593	8642	2393	2370	3322	4259	8926	2542	2726	3204	2784	2604	3110	1079	1226	2737	1345	4729	659	378	2407	601	691	1051	1070	3403	693	2390	3500	467	1224	960	549	406	1020	1516	1020	765	57	757	931	639	590
CLTCL1	198	138	89	113	145	119	40	173	249	96	130	127	287	92	207	156	67	118	88	66	75	133	57	205	47	31	156	61	79	23	41	136	54	48	118	32	106	94	58	114	243	86	98	227	23	48	116	72	52
FGF22	1	0	1	4	1	2	0	2	0	3	3	0	0	2	1	1	1	1	2	1	0	2	0	0	2	0	5	0	1	1	0	1	1	0	0	0	0	2	5	6	2	1	3	5	0	0	4	7	0
FSTL3	39	162	374	342	90	333	31	551	26	344	610	152	350	368	100	170	11	317	61	156	18	45	109	71	326	20	366	50	17	18	21	357	373	90	272	23	279	96	498	556	133	67	247	633	9	120	227	286	15
DGCR2	1031	198	537	812	750	404	440	696	461	502	1034	312	899	602	1096	323	325	278	820	606	603	101	198	368	852	196	387	574	313	125	138	205	416	411	277	105	351	350	528	546	406	247	178	467	164	235	230	288	187
RNF126	113	31	133	119	75	67	97	64	69	73	182	83	136	74	126	37	36	45	162	60	71	13	17	29	94	38	100	133	31	35	34	63	48	53	36	20	89	99	147	292	194	81	41	147	22	126	130	76	49
MNT	309	309	513	554	636	407	168	651	297	337	634	361	661	298	333	297	197	374	401	235	223	192	166	418	360	86	349	270	111	210	231	324	228	212	305	98	197	304	201	544	704	308	163	356	22	158	180	199	167
ZXDC	788	410	869	463	590	652	233	885	501	494	866	408	1006	413	539	441	470	438	618	294	370	419	343	1044	494	367	512	581	283	372	319	516	348	396	413	282	441	476	430	1119	912	374	440	1041	24	365	336	224	324
JMJD6	245	114	203	188	185	132	95	318	168	79	372	108	533	138	270	138	90	148	196	191	110	91	100	301	304	52	128	133	98	145	104	439	155	171	185	58	103	105	102	178	197	127	56	157	29	117	102	91	36
POLB	417	250	324	348	266	321	143	427	318	217	446	256	727	225	363	227	145	235	249	166	195	271	103	430	231	152	269	95	124	198	202	348	92	145	286	139	271	307	260	330	462	276	173	352	22	324	171	192	230
ST6GALNAC1	23	11	6	2	7	13	11	11	7	10	15	14	9	22	9	9	10	2	6	8	4	3	3	7	2	4	2	15	7	10	4	0	13	4	14	3	4	1	6	14	9	11	9	2	0	1	8	4	10
WIPI1	84	85	78	77	61	148	26	113	103	45	85	98	273	56	90	63	32	84	85	136	38	101	58	75	118	18	68	81	32	49	41	128	66	22	84	20	62	33	32	115	48	59	75	67	2	28	68	69	31
FRMPD1	15	0	1	42	3	3	5	4	7	1	3	3	15	5	16	4	3	2	6	9	1	0	12	1	2	4	1	1	2	8	2	1	0	0	0	1	2	1	0	8	0	9	1	1	0	3	0	1	0
GBA2	1227	767	1218	1611	1055	962	460	1503	776	1032	1329	724	2306	850	1242	702	575	655	874	670	854	707	440	1515	1120	522	840	1270	512	1059	888	1102	571	664	1011	397	805	1144	776	2141	1050	842	564	1170	81	711	601	655	412
NDST1	1979	557	2462	1953	1236	1608	782	1917	1331	1345	2754	720	2387	1793	3091	919	795	510	1356	1178	1666	347	843	763	2431	281	685	1782	527	479	566	395	684	1045	596	181	290	514	430	712	458	633	441	416	109	440	358	453	287
ASNS	17	6	6	20	12	7	0	24	9	9	28	12	77	3	21	11	10	13	14	8	3	6	9	41	14	6	2	12	5	20	5	5	16	18	1	1	6	2	1	25	5	1	4	3	0	4	5	0	0
AP3M2	3302	1341	1784	1961	1599	2962	1428	2765	3218	1172	3271	2317	5438	1013	3078	1722	1378	1228	1997	592	1335	1222	729	3109	1480	635	1667	1258	756	1241	1308	1204	334	842	1938	645	726	637	738	600	1397	1437	392	544	127	1015	635	554	738
CNGB1	3	0	1	0	10	0	0	3	0	1	3	1	0	7	8	2	0	1	1	1	1	1	1	6	1	8	0	0	1	1	1	0	0	3	0	1	2	0	0	8	2	0	0	2	0	0	3	0	2
ST6GALNAC2	1346	785	930	1192	1120	938	343	1023	1356	877	1108	1001	1371	575	823	843	855	614	1217	261	938	566	266	450	272	301	1451	660	306	318	318	986	112	448	615	91	332	391	143	238	234	718	179	254	22	270	333	388	143
CHAT	0	0	0	0	0	0	0	0	0	0	0	0	0	1	0	0	0	0	0	0	0	0	0	0	0	0	0	0	0	1	0	0	0	0	0	0	0	0	0	0	0	0	0	0	0	0	0	0	0
PABPC1	4362	2288	4559	4024	2509	4908	2509	5844	3546	1933	7471	2909	16584	2475	5001	2216	1636	2445	3249	3884	2178	2509	1634	4349	3707	1451	3329	1893	1453	2370	2712	4497	1737	2248	2785	1493	1948	2619	1843	2180	2230	2720	1348	1728	352	2416	2150	2192	1838
TESK2	29	29	37	118	26	91	20	49	121	36	46	50	118	104	44	61	19	20	30	51	6	54	49	69	12	20	163	33	10	21	13	115	22	13	200	3	21	21	10	23	18	29	32	74	2	18	50	32	5
CFAP20	900	814	737	913	1045	903	491	1216	914	687	805	697	2453	1164	728	647	640	918	1168	296	362	682	219	893	633	494	1374	376	198	454	476	1039	167	509	1152	283	1181	658	872	491	1827	1076	569	762	69	871	551	481	602
CSNK2A2	549	586	674	698	575	846	246	1119	686	488	697	654	1356	666	712	516	509	575	679	370	314	439	256	687	646	310	585	325	156	292	530	795	176	393	664	137	493	372	528	798	623	430	365	532	31	422	455	325	357
PTPN21	1505	1533	2625	2157	1027	3332	534	4919	1207	1340	4075	2081	3335	2079	1575	1702	1558	979	1638	573	939	1201	815	1911	732	544	1365	935	420	565	823	1146	659	1029	1718	352	990	885	509	472	846	1528	710	967	187	588	1030	720	533
EIF2B3	281	261	262	362	300	308	106	349	290	223	244	245	512	176	154	176	152	182	287	182	145	217	107	277	144	94	293	133	105	107	219	342	98	141	198	57	207	353	145	158	261	205	124	208	41	276	144	220	142
CAMK2A	165	75	175	119	890	338	74	80	10	50	197	27	154	30	80	98	10	9	11	30	64	8	75	291	192	9	15	222	18	12	50	10	207	11	118	20	25	404	89	505	79	119	151	36	41	97	52	48	66
TCOF1	697	187	505	433	355	289	223	447	491	366	478	300	552	230	553	168	215	198	418	214	330	113	134	227	327	249	273	435	157	235	188	185	172	311	231	99	311	435	415	747	503	283	193	384	196	439	200	251	223
CDC42	55	19	93	82	48	59	25	64	28	44	89	46	141	49	69	58	47	29	69	31	19	39	15	177	28	12	36	32	23	57	55	58	45	43	37	20	11	30	12	20	25	24	8	17	6	15	10	18	9
OSBPL3	1476	917	477	322	746	1277	166	925	604	540	407	911	3138	391	955	598	748	1113	1133	550	767	807	373	451	840	275	490	272	329	594	156	715	447	512	674	312	190	218	312	767	793	506	467	313	27	79	306	239	203
EPHA8	12	2	1	3	1	1	1	7	5	1	11	0	3	1	1	3	2	1	1	2	1	1	0	4	3	0	0	7	0	4	0	1	2	2	1	0	3	14	4	6	3	1	2	17	3	0	3	1	3
SLC12A3	1	0	0	2	3	1	1	0	0	0	4	0	6	1	0	1	1	2	0	5	3	1	4	0	3	1	1	0	0	0	0	0	0	0	1	0	1	1	3	0	0	3	1	5	0	0	0	0	0
RAD18	140	152	210	85	180	145	40	281	115	91	256	135	352	106	211	96	69	111	105	64	69	61	49	119	195	36	83	61	82	44	85	102	52	63	71	63	89	60	72	123	118	72	71	69	9	89	57	58	63
ATP2B1	2677	1763	2481	1710	1840	3107	418	3583	2754	1481	2784	1563	3826	3038	4579	1923	1724	1129	2028	1344	1440	805	938	3425	1993	437	1063	1605	762	946	449	1578	427	1492	1451	284	396	562	563	517	946	551	510	396	86	299	627	373	466
TRPM5	1	0	0	1	1	0	1	0	0	0	3	0	1	2	0	0	0	0	0	0	0	0	0	0	0	0	0	0	0	1	1	0	2	0	0	0	0	0	0	7	2	0	0	4	0	0	0	1	0
NCK2	390	271	351	361	394	388	231	481	227	228	477	324	830	243	514	181	174	166	378	214	200	124	104	301	296	138	279	265	87	167	204	205	197	243	295	152	283	328	351	415	545	413	183	320	50	439	328	284	281
MAP4K4	2597	1491	2238	2013	1945	2290	909	3380	1709	1017	3205	2078	8121	2143	3131	1882	1381	1167	1790	2441	1393	1461	1350	3605	2492	538	1465	843	742	641	1257	2071	810	1078	1635	651	720	805	666	1151	1165	1253	851	991	411	658	942	784	891
MGAT4A	942	690	555	1183	967	988	147	1101	526	510	1085	529	2269	633	651	627	390	604	651	1221	459	630	462	747	475	104	327	220	345	263	268	525	372	313	548	111	223	177	171	360	209	267	246	227	33	172	194	130	77
RPL31	6000	3844	4697	4114	4980	6007	5410	8268	2547	3519	4700	3148	15654	2891	6413	2447	2735	3174	5726	2860	2637	3093	1504	4669	3318	2044	3818	3851	1942	2659	3044	4141	1396	2895	3828	1929	6942	6270	6294	5811	4730	7057	3323	6586	2630	11065	4260	3691	2780
WDR1	2896	2210	4547	5733	4085	3939	1532	4345	2126	2262	4825	3209	6046	3601	3301	2265	1824	1840	3386	2752	2112	1789	1137	3008	2578	1954	3553	1680	802	1130	1749	2978	1903	1548	2542	678	2594	2231	2267	1371	4502	4114	1429	2364	272	2114	1854	1867	1477
SNX13	2354	1525	1562	1654	2154	2066	355	4999	1801	1084	1972	2152	5128	1024	2165	1107	2311	1172	2222	860	1261	1074	748	2567	807	217	924	889	747	761	678	1119	305	1100	990	155	525	425	270	265	381	601	328	354	46	289	293	187	263
MS4A12	0	0	0	4	0	0	0	0	0	0	0	0	0	0	0	0	0	0	0	0	0	0	0	0	0	0	0	0	0	0	0	0	0	0	0	0	0	0	0	1	0	0	0	0	0	0	0	1	0
ARHGAP10	23	12	21	123	44	22	8	54	12	12	40	38	160	102	89	21	14	20	40	125	14	20	28	74	10	14	24	11	34	7	13	160	10	63	34	9	39	21	13	4	8	10	46	41	3	35	42	11	8
RPS6KA2	965	541	663	739	1002	980	420	987	631	503	927	684	1836	482	899	499	407	597	818	407	414	372	241	752	585	161	612	484	313	196	351	498	207	309	297	126	383	361	180	665	187	420	160	351	62	322	250	140	161
ING3	396	268	279	318	282	281	95	909	264	212	346	247	1410	249	371	217	366	223	368	151	173	170	148	500	83	79	170	180	133	198	118	264	85	374	208	64	117	123	56	49	108	238	89	95	23	210	81	49	48
VASH1	466	279	828	547	433	444	233	494	272	347	1105	345	788	422	393	374	237	316	590	959	262	210	317	311	546	100	113	446	220	251	198	82	475	256	135	78	217	218	98	503	142	192	82	359	91	118	129	178	101
LMCD1	561	952	1218	1452	227	1467	433	915	641	376	1433	871	2862	1005	797	1288	323	591	607	399	999	654	232	316	670	110	835	356	176	306	466	1793	257	886	1160	443	252	483	229	861	1503	922	610	741	68	379	690	493	532
BUD23	1146	585	785	786	997	589	783	1648	709	620	908	873	2363	593	872	397	720	477	1079	474	696	377	305	801	697	651	687	806	356	633	421	628	317	673	692	263	1217	1200	902	1312	1430	1116	496	933	182	1146	547	568	641
SEL1L	3497	2309	3468	3754	1611	4072	495	8454	2137	2030	4176	3222	6074	1931	2373	2228	2779	1726	3078	1630	1404	2071	1543	2581	1152	306	2029	1471	857	775	523	2248	610	1380	1688	243	924	761	231	436	453	1126	622	594	33	292	699	503	257
TRIP13	140	431	82	27	111	101	13	104	99	110	44	180	296	59	82	235	64	96	267	57	163	88	99	18	115	121	163	80	155	251	24	770	21	183	104	97	100	220	115	177	1042	87	156	172	2	63	66	83	86
ATP6AP1	4480	1889	2391	2339	3020	2164	2876	3435	2836	1741	2734	1872	7538	2103	3478	1535	2931	1493	4990	2129	2603	1204	823	1704	3050	2273	2926	2435	1143	1546	923	2180	917	1292	2030	760	2000	2118	2146	1886	3019	1572	1002	1624	649	1061	1531	1759	1377
TCF3	326	114	555	435	207	216	291	376	250	206	772	290	586	348	534	194	130	164	414	200	220	78	89	161	432	129	220	339	81	96	193	154	336	156	161	72	357	235	382	696	585	279	180	444	46	255	260	284	198
TRIB2	440	189	408	1075	337	275	322	820	186	132	937	230	1224	325	1004	281	243	246	391	359	235	193	172	847	618	181	112	296	139	127	220	176	269	362	192	157	126	294	97	280	192	225	124	304	68	196	160	154	101
DAZAP1	513	368	601	544	355	389	315	738	339	339	800	430	1296	343	582	273	430	287	824	342	348	282	173	798	362	392	482	528	175	313	287	407	279	344	343	141	352	446	304	828	712	455	242	853	144	492	312	279	231
MBD3	247	40	325	425	168	107	385	168	157	225	501	143	228	301	513	93	118	100	473	155	159	26	61	95	413	159	210	419	56	83	84	94	129	96	87	22	202	194	511	820	465	207	76	445	322	696	306	223	64
PRLH	0	0	0	0	0	0	0	0	0	0	0	0	0	0	0	0	0	0	0	0	0	0	0	0	0	0	0	0	0	0	0	0	0	0	0	0	0	0	0	0	0	0	0	0	0	0	0	0	0
HLTF	1483	1834	1284	783	1852	2561	292	3483	1460	1348	2182	1868	3225	1058	1430	1081	1112	1238	1355	526	900	1396	514	1526	964	92	1239	632	580	319	655	1248	248	776	1173	220	191	304	96	144	190	357	230	146	26	161	278	239	91
FAM50A	519	243	439	521	442	411	497	501	277	230	480	300	758	329	480	227	304	244	634	462	257	183	162	374	321	549	379	345	189	330	227	397	223	280	282	159	737	652	664	1063	1253	523	326	669	214	1034	412	397	424
FAM3A	726	209	340	586	610	352	842	386	384	354	556	343	1134	340	619	200	452	271	1117	309	335	123	129	305	332	560	465	624	137	290	137	318	173	236	254	81	515	583	759	974	985	429	229	717	283	836	510	318	262
CPSF1	1266	136	899	775	581	374	887	421	422	640	1325	379	1012	546	597	245	254	215	864	252	553	149	95	406	577	305	685	753	134	281	216	297	247	253	267	74	354	485	696	2249	622	439	168	2065	64	469	842	454	269
MYO3B	2	4	0	0	5	4	1	0	0	2	4	0	1	2	2	1	0	3	0	2	0	1	0	5	1	1	0	0	0	0	6	1	10	0	0	1	0	1	0	0	0	0	2	2	0	0	0	2	0
CYBRD1	2639	4452	2632	5669	4826	6559	297	9770	869	3241	2339	2524	15488	1657	2872	1453	296	6067	646	2025	839	2329	1702	1756	2970	16	1571	533	395	199	1225	2866	728	703	3355	283	1303	551	1043	1299	374	1012	2261	938	34	230	1803	1729	153
CDH19	5	8	0	0	9	2	0	0	3	0	9	3	19	10	0	1	0	2	2	2	3	1	1	11	0	0	0	0	2	0	0	0	4	0	1	1	0	2	0	0	5	1	1	0	1	1	0	0	4
PDCD2	667	699	838	799	406	786	249	1127	796	551	960	575	1285	464	719	446	498	477	685	336	355	448	236	750	690	260	499	475	277	372	380	514	283	375	519	257	477	514	412	723	546	599	521	453	80	527	435	375	394
SLC6A15	1	4	5	4	2	0	0	5	0	0	8	0	2	2	12	0	0	0	3	1	11	1	0	14	1	0	0	3	2	5	1	0	1	1	1	2	2	2	0	0	2	0	0	1	0	1	1	0	0
RDH11	842	459	1564	1524	551	1287	341	2630	533	731	2378	594	2514	1471	1608	1033	453	289	744	830	638	415	524	1042	1036	212	354	731	245	316	363	361	747	860	958	170	489	336	441	457	329	500	477	400	114	226	445	439	265
PRKACA	1012	1004	1254	1334	731	1206	539	1382	1345	819	1405	1046	2075	1037	1395	691	516	811	1134	998	696	700	397	832	855	413	1175	544	301	406	569	1156	545	542	980	274	959	1138	892	1269	1652	913	647	848	99	785	902	839	823
ADGRL1	626	329	1124	990	292	420	359	1393	1036	565	1944	327	947	1081	1400	651	305	71	582	389	573	64	189	513	438	255	677	416	164	202	497	179	598	436	347	143	271	792	664	1132	2044	551	207	754	99	414	596	524	769
SPP2	17	118	0	0	13	21	32	8	2	39	4	17	8	8	4	2	24	31	81	2	6	21	4	3	1	20	42	2	15	6	0	33	0	9	11	1	0	0	0	8	34	5	0	9	0	3	17	4	15
ACTN1	943	622	2847	922	1258	1452	251	2904	602	971	2735	1352	3811	1035	1657	826	446	1753	1252	4912	515	769	450	651	1465	79	754	825	309	667	455	2628	3433	1023	895	220	498	770	420	417	824	300	393	1104	100	444	811	1645	196
ZFYVE26	489	365	599	845	419	697	199	1166	298	376	702	438	1330	505	432	508	377	355	437	561	263	417	279	823	216	160	471	333	162	272	174	454	195	336	382	120	228	238	129	332	404	251	257	705	21	116	262	179	107
RPS6KA6	617	228	233	396	413	260	135	589	423	206	486	236	1431	79	862	269	861	90	1045	174	279	168	81	678	39	214	151	194	95	217	38	140	45	282	105	80	76	165	15	67	142	121	53	117	52	64	62	26	44
EPN2	613	330	681	705	746	583	235	535	587	558	921	592	933	429	641	375	332	365	675	257	406	211	216	422	552	57	667	361	171	141	270	477	185	251	305	72	154	149	86	159	143	188	92	136	23	154	140	166	49
PTPN18	669	300	295	407	407	586	368	397	352	162	463	365	1208	175	590	222	123	385	333	625	341	196	204	249	370	123	213	333	205	157	213	250	142	145	196	141	349	249	335	844	382	372	241	416	117	386	307	181	190
LIMS2	503	91	285	175	317	217	605	221	188	243	608	163	543	517	642	191	176	150	301	81	223	99	50	301	174	329	230	280	218	96	162	154	84	107	161	214	454	431	448	2623	2608	641	212	1856	477	1149	506	488	651
ASIC4	5	0	3	1	0	0	1	1	1	2	48	0	1	18	0	14	0	1	0	5	0	1	4	2	5	1	0	0	1	0	9	0	0	0	3	2	0	3	0	4	18	7	0	5	0	1	2	3	6
SPEG	221	34	747	405	346	63	183	636	9	181	1009	90	1113	140	303	64	67	60	223	442	26	10	118	223	143	53	8	563	36	58	425	4	1087	160	83	25	184	263	199	782	55	73	113	433	57	264	170	313	71
LNX1	43	50	74	106	38	77	12	131	32	38	107	38	137	55	101	37	28	39	31	28	50	38	7	58	14	4	20	7	16	27	30	38	22	48	39	4	20	24	6	9	16	27	21	13	0	8	11	15	14
ALDH3A2	3946	3317	3308	3072	2276	2986	772	4910	3213	2289	3794	3983	5219	1980	3764	2158	2643	2117	3600	2457	2586	1954	1065	2835	1630	1118	2102	1320	983	1106	1162	2387	502	1374	2830	575	2361	1462	1944	1802	2033	2385	1569	1585	171	1052	1489	1471	927
TFRC	1627	1230	1459	913	270	1890	197	2760	906	657	1434	1349	6795	436	656	786	961	934	363	140	535	1286	402	2684	4250	116	1285	595	631	499	367	6826	830	784	973	286	201	294	222	201	677	283	213	574	30	353	358	456	63
SREBF1	696	457	986	1294	1104	400	421	613	518	903	1424	561	563	1008	606	184	144	412	576	717	733	189	280	331	507	251	630	486	231	281	393	460	615	465	368	140	284	444	446	783	1885	403	401	620	41	376	790	612	302
TRPC5	130	34	31	57	82	89	3	54	5	15	23	138	187	12	9	107	80	17	62	29	66	93	23	329	35	12	26	23	226	9	6	132	70	28	16	3	23	15	14	25	10	68	2	1	4	39	7	12	0
AFF4	3576	3074	5093	3219	3170	4206	535	5871	2882	2899	5184	2949	5842	2166	3706	2099	2169	2518	2616	1410	2253	2331	1845	4604	2105	274	1551	1526	1285	1382	1635	3422	977	2112	1998	380	573	834	449	556	846	864	570	608	43	598	448	373	297
UBE2D1	287	280	262	288	269	346	64	562	300	135	393	232	851	183	440	180	161	157	281	136	133	152	77	343	123	19	102	62	75	121	206	194	81	196	271	57	76	53	49	44	73	137	67	65	6	129	60	50	54
PALS1	2917	2246	2424	2189	1931	2915	572	5174	1357	1990	2718	2101	4642	1640	2131	1868	1840	1419	2159	863	1265	1821	1235	2237	797	248	1457	686	536	764	675	1746	557	1675	1705	207	461	384	255	242	429	767	484	229	74	314	424	353	170
RHOBTB1	777	608	604	646	660	690	400	1324	729	357	739	659	1818	481	906	432	769	413	1105	364	382	462	294	1526	317	301	483	401	235	275	549	551	125	420	515	137	331	472	73	267	377	489	231	384	39	449	212	163	240
SMC1A	3941	1465	2046	2836	1694	2714	624	4858	1723	1065	3015	1465	5120	1049	3382	1096	3007	1883	3246	968	1372	1425	669	1792	2426	480	1631	2203	1327	720	812	1326	639	1299	1042	315	513	1014	422	392	698	852	295	613	157	536	553	551	359
HSD17B10	1239	405	721	1320	694	1007	1075	1002	479	427	886	416	1997	634	1201	447	647	564	1215	560	521	300	199	576	580	734	984	1098	327	514	285	495	407	561	500	221	813	1325	798	1125	1055	782	413	791	428	1326	944	698	382
MARK2	914	557	847	1182	967	704	453	1069	799	701	1101	620	1547	541	719	493	600	514	1270	434	756	367	276	721	435	255	781	628	241	360	412	696	294	334	588	83	321	534	231	500	360	389	135	389	56	358	277	487	144
HMMR	21	11	63	15	25	17	3	50	24	17	46	18	47	12	28	19	12	4	7	16	25	8	7	12	51	2	4	30	7	6	8	10	6	21	14	3	2	12	9	10	6	15	2	8	3	6	2	14	2
CHFR	253	214	449	285	287	209	118	336	230	337	509	200	366	351	292	187	260	153	360	205	207	145	135	371	365	205	198	233	155	181	175	183	158	152	220	122	205	212	277	573	360	177	210	411	21	138	220	144	154
TRHDE	5	4	17	0	15	4	0	3	0	1	7	52	22	1	8	3	3	0	6	2	0	1	5	35	0	2	8	0	14	0	4	2	0	1	2	1	1	0	0	0	0	8	3	2	0	3	0	0	0
P4HA2	1446	1023	1355	970	958	2028	340	1743	1211	1937	1321	1350	1549	872	1297	665	831	772	1020	360	827	491	888	320	1137	598	899	705	428	541	678	879	308	705	1196	250	783	782	1262	1075	1307	990	666	703	87	291	664	669	456
FCGR2B	52	38	34	31	182	61	0	100	4	6	10	171	373	46	9	5	7	86	116	411	15	27	19	2	37	3	5	2	5	0	5	13	19	10	11	3	32	11	55	6	4	6	4	38	0	4	5	7	4
NFATC3	482	336	527	579	527	736	118	1029	513	280	574	396	1089	304	425	339	364	372	524	259	216	336	248	492	320	64	443	225	103	103	228	376	101	199	357	29	83	97	87	97	83	124	61	72	3	104	59	89	58
TRNT1	351	374	431	204	333	383	67	696	249	281	495	311	758	252	333	259	199	275	260	181	131	241	176	352	520	72	184	158	130	201	177	254	172	249	330	143	148	154	177	281	203	185	212	161	13	184	164	112	99
ACADVL	2454	2231	4893	4536	1687	2638	1532	6080	2221	2001	6180	2363	5987	2612	3954	2129	1144	1580	2837	2611	1483	1875	1202	2836	2907	2513	2495	2921	1024	1390	2644	3926	2393	2625	2679	867	4040	3328	2799	12210	7198	2211	3474	6496	322	1724	2984	3673	1954
STK10	312	85	96	111	165	95	49	143	142	67	191	91	300	115	186	85	64	95	236	300	132	63	76	69	141	38	118	68	69	85	32	125	125	61	75	40	48	40	19	94	76	82	27	57	17	57	40	64	29
FBXW11	2696	2513	3705	2461	1886	3136	593	4193	3048	2238	3919	2206	4072	1817	3041	1573	1298	1748	2045	975	1935	1491	1104	2144	2013	272	1807	1488	1057	680	1174	1775	683	1692	1465	381	630	591	451	363	566	1163	538	349	131	937	569	614	388
ACAP1	190	146	388	412	261	277	169	204	250	354	422	305	288	303	281	178	94	263	345	107	158	103	68	125	186	114	508	183	52	59	87	287	101	110	278	58	451	397	559	799	861	500	269	766	159	681	610	341	185
CRMP1	280	135	271	477	186	171	184	394	100	120	436	143	791	219	485	190	135	115	244	284	188	83	232	381	511	171	80	275	97	90	118	65	166	156	122	85	194	174	166	419	255	215	119	253	18	177	121	135	146
EVC	515	494	554	1333	593	721	208	883	552	434	759	389	1103	483	1111	371	519	496	559	237	645	215	174	492	514	58	362	383	128	127	253	339	189	196	289	34	90	113	72	60	74	131	49	75	20	43	55	128	48
DERL2	802	813	962	972	618	908	424	1472	1213	569	1320	868	1948	697	1217	564	597	672	812	389	869	541	271	884	1001	357	619	403	280	380	478	733	253	409	877	309	578	745	623	1431	1717	743	657	679	27	476	574	448	634
SIDT1	920	187	435	478	369	1000	379	754	343	592	606	241	948	327	1356	295	468	286	389	171	726	196	348	1450	182	253	276	516	229	253	396	167	164	644	309	92	157	362	192	274	305	286	72	202	102	303	119	85	153
NDE1	563	645	539	730	420	695	221	780	474	434	829	547	1657	559	475	480	391	620	673	187	256	613	258	774	378	228	689	314	176	270	337	1774	157	295	620	134	158	255	288	276	571	339	213	203	22	234	288	219	145
IRAG1	247	35	49	40	126	46	58	36	64	57	164	41	119	68	121	67	32	61	63	489	24	41	204	100	124	18	30	25	42	12	215	7	56	20	31	40	12	18	6	19	125	163	28	9	29	28	9	10	29
TMEM38A	802	283	260	800	312	361	232	564	191	209	300	446	1216	162	698	198	219	405	322	232	313	300	254	444	362	159	407	115	301	86	69	604	44	167	310	60	359	308	244	483	134	487	165	259	153	332	200	204	155
AP1M1	613	231	608	767	457	520	431	628	565	340	829	507	914	608	794	252	354	357	870	439	414	212	175	414	539	314	614	483	152	243	242	407	204	279	392	75	546	551	691	1005	805	524	237	622	112	511	483	413	227
PVR	323	115	276	412	150	168	109	248	213	146	341	103	730	161	506	141	126	164	225	123	270	93	93	243	377	85	106	194	107	247	68	301	203	227	107	60	78	115	93	194	168	63	31	153	25	85	58	74	50
XRCC1	349	234	346	394	202	313	202	336	273	252	438	234	526	231	393	203	167	227	303	149	239	125	63	194	350	191	371	269	130	140	147	253	157	152	244	118	463	440	620	675	854	366	237	520	50	437	382	278	354
SCARB1	311	82	301	321	206	135	207	212	100	168	297	167	481	191	474	81	100	100	258	401	158	83	114	365	304	30	70	201	105	56	79	75	149	169	53	37	82	85	93	244	61	42	45	124	59	177	104	61	27
CYP2W1	1	0	1	1	1	2	0	2	1	1	6	4	4	0	0	0	2	1	2	0	0	0	1	1	1	0	5	6	0	3	0	1	0	3	0	1	0	5	0	8	1	9	0	13	0	1	1	1	3
MCM2	140	59	239	123	283	190	52	221	122	98	213	119	227	215	161	76	75	78	104	64	92	30	33	62	172	2	196	202	47	31	67	70	31	68	50	16	25	31	22	31	14	45	14	28	7	56	29	53	3
MOV10L1	18	1	1	3	16	9	31	2	5	1	7	0	3	2	30	1	1	3	40	11	2	1	0	4	14	31	2	0	9	2	1	5	11	0	16	7	1	4	9	1	25	2	1	4	14	4	1	0	3
PANX2	8	13	2	18	31	1	9	3	1	2	5	16	33	0	40	13	9	6	5	19	14	10	1	10	1	0	6	0	14	10	0	4	0	8	21	1	26	32	6	12	10	1	7	84	4	23	17	1	4
SELENOO	95	17	67	80	84	21	96	35	48	44	124	44	84	52	110	21	37	20	136	65	50	11	18	37	54	62	70	71	28	22	22	32	56	43	28	16	53	70	88	237	188	62	46	159	81	154	54	44	34
TP63	137	38	15	8	84	56	32	19	2	15	11	130	113	31	45	11	152	372	105	30	11	93	5	15	65	68	2	18	10	4	2	90	25	22	5	26	26	9	160	265	46	18	16	32	2	18	232	59	3
ALPK1	195	268	69	233	343	72	53	65	179	139	139	183	265	248	147	57	152	189	282	368	93	48	159	140	52	118	31	27	59	37	119	164	53	139	26	55	51	11	49	122	155	30	138	196	0	59	21	10	56
LLGL2	248	24	247	390	102	128	240	107	218	115	442	83	130	103	433	79	56	49	157	38	259	28	26	78	121	62	147	161	51	126	89	60	99	54	67	34	80	146	163	567	565	114	30	293	55	177	72	128	78
PDE8A	638	441	270	385	486	583	183	446	294	205	502	361	759	575	440	227	398	255	429	306	220	332	193	630	684	187	208	281	167	333	215	263	248	205	222	191	273	174	346	817	433	415	258	378	11	187	215	113	258
CLCN4	3224	1308	1427	1360	1604	1294	649	2254	1510	1201	1553	1054	5299	578	2143	980	1970	929	2498	577	1441	961	532	1431	949	496	1004	1109	495	590	694	1050	367	650	923	257	570	559	420	428	599	413	264	320	44	216	407	299	332
NLE1	180	63	158	198	100	157	117	207	150	87	236	91	236	151	280	98	77	98	146	109	112	47	56	91	316	46	105	194	62	53	59	94	41	85	80	34	96	97	107	173	76	92	49	104	28	139	76	82	58
SDHA	222	134	318	262	169	218	112	212	150	170	285	190	412	149	159	106	95	116	229	133	180	130	84	153	148	73	239	208	82	145	74	250	81	122	197	73	342	294	179	282	254	238	138	346	52	164	165	176	128
SMARCE1	310	445	368	502	221	442	101	564	311	232	737	296	851	252	573	224	233	291	377	111	252	341	118	650	168	65	211	117	100	205	228	312	87	185	377	94	174	153	104	173	246	157	146	169	12	108	194	103	99
FNDC8	1	0	2	1	2	2	0	2	0	0	2	0	0	1	3	0	0	0	1	2	1	1	0	1	2	1	0	2	0	1	0	1	1	0	0	0	0	0	0	0	0	0	1	1	0	2	0	3	0
GSDMB	66	41	101	71	29	47	42	97	75	22	209	34	136	52	104	78	41	41	50	53	65	70	38	131	153	91	23	74	24	64	122	42	81	41	82	66	56	74	94	531	325	48	83	271	2	43	61	65	85
KDM5A	1365	1036	1711	1240	1346	1635	424	2223	933	935	1870	1041	2181	1198	1655	950	1231	956	1441	699	625	806	748	1687	1088	337	700	732	484	376	620	1029	396	574	855	170	315	320	215	292	367	276	275	259	60	281	215	190	214
ADAM11	38	32	113	194	23	40	50	74	36	45	253	48	113	79	51	82	36	73	76	15	34	44	15	53	71	28	87	81	22	13	28	85	170	24	59	18	82	86	93	262	302	82	161	806	17	37	203	84	63
PPP2R3A	391	491	673	356	433	671	143	1095	467	440	949	334	1342	363	783	363	432	181	606	188	314	210	171	532	491	101	224	259	123	159	253	203	116	269	352	128	154	156	115	117	273	166	137	121	17	144	129	113	99
FERMT2	644	606	847	653	323	1097	140	1823	417	308	1739	633	2068	823	465	737	280	423	458	1013	160	547	566	1126	465	62	323	213	160	292	221	963	592	494	671	165	243	143	126	192	276	551	223	255	21	144	233	309	131
ABCB11	48	18	1	3	23	8	10	19	38	3	5	14	56	36	12	3	21	3	89	2	1	14	2	37	0	5	13	1	4	2	14	5	0	9	3	1	7	3	3	0	35	14	5	1	0	12	2	2	20
DHRS9	45	11	18	9	7	3	13	10	19	42	36	6	8	26	50	0	1	5	6	23	6	9	21	41	0	1	12	6	40	32	1	24	11	5	5	5	0	0	0	0	10	62	0	2	0	9	3	1	10
CD5L	0	1	0	1	0	0	0	0	1	0	0	0	1	1	1	0	0	0	1	1	0	0	0	0	0	0	0	0	0	0	0	1	1	0	0	1	0	1	0	0	0	0	0	0	0	0	2	0	0
PTGS2	353	81	228	150	195	106	45	9	44	272	31	18	381	144	8	23	21	136	294	473	18	152	266	267	33	21	170	33	309	100	51	443	488	240	136	67	51	9	22	5	17	70	17	14	17	4	6	10	18
IGF2BP2	324	48	5	1	6	19	239	6	1956	2	27	10	13	217	722	11	69	24	26	69	135	2	3	4	10	178	13	2	13	7	13	4	2	0	5	350	2	5	40	214	2726	7	26	13	2	26	14	2	376
MAP3K13	760	1259	1007	737	817	1600	396	1860	1249	669	1342	1166	2207	957	1084	812	650	810	1127	340	462	694	291	1093	917	346	935	383	360	425	605	918	294	511	1050	543	622	566	714	518	1759	1514	594	516	82	1284	787	498	784
ST6GAL1	1167	349	506	502	647	633	281	487	532	437	1287	486	2121	631	1038	315	333	298	786	2269	467	323	883	394	138	38	266	446	492	211	224	290	457	294	230	130	144	82	77	102	257	315	94	283	62	125	131	59	119
TBX21	4	2	3	3	1	8	0	0	4	1	0	1	11	0	2	1	1	0	10	2	8	0	0	1	0	6	4	0	2	1	1	6	1	3	0	1	2	1	2	2	3	1	2	1	0	5	0	0	0
FRY	1487	991	1102	948	1620	976	218	1739	478	1338	1588	632	1730	652	1014	516	898	797	846	594	703	360	544	1007	717	170	510	376	398	315	533	509	364	368	494	130	426	294	308	387	314	300	260	189	19	124	166	303	181
PICALM	2256	2222	2204	1950	2121	2708	556	4228	1458	1502	3422	1975	5454	1856	1586	1723	1390	1640	2283	2588	1176	1424	1185	2636	1456	421	1349	781	1106	1006	1074	1865	1238	1002	2143	666	1124	1128	1007	1040	1359	1435	1068	773	90	582	992	822	852
NSF	499	523	500	574	566	468	162	939	446	358	520	446	1102	370	541	386	264	313	430	526	296	294	305	458	357	104	399	186	146	155	167	499	185	250	418	78	250	224	147	188	189	277	194	130	14	88	157	177	111
GLI2	189	37	111	72	160	55	63	163	131	34	178	39	331	47	234	46	43	15	143	54	119	43	32	158	46	24	37	54	44	23	48	14	24	28	27	36	36	106	25	63	112	28	28	96	11	53	41	34	135
CLASP1	1764	1389	1850	1754	2140	1505	554	3171	1069	1140	2125	1114	3950	1139	1850	918	978	1081	1252	747	1116	961	577	2387	1189	316	1063	826	453	485	896	1022	487	995	962	267	711	825	495	1105	774	566	628	1186	39	439	693	514	410
MRPS34	258	98	262	262	323	181	314	210	202	209	354	211	419	232	247	103	110	132	373	153	168	65	57	110	247	212	312	302	58	146	107	143	79	100	142	33	318	269	385	415	332	337	112	261	188	635	238	174	110
NOTCH3	123	32	90	59	48	31	107	58	39	42	244	36	90	135	103	79	34	27	106	83	27	16	29	50	581	17	7	64	33	25	29	19	168	38	15	56	12	39	37	85	56	27	25	27	15	30	35	85	46
CLNS1A	1883	1784	2376	2555	1481	2501	826	3973	1648	1385	3546	1923	3656	1695	1791	1391	1093	1283	1865	995	1431	1113	692	1773	2435	551	1667	1486	661	924	1356	1224	759	836	1870	767	1649	2182	2031	2097	1796	2199	1245	1341	216	1526	1684	1690	1952
PPP2R2C	638	372	33	123	773	491	49	550	352	212	75	1016	303	74	35	149	368	165	269	14	32	429	191	373	17	46	407	9	217	135	175	380	3	50	300	100	420	128	88	17	446	761	97	187	16	306	134	36	303
TEAD2	207	76	192	221	97	108	120	346	250	83	277	117	471	84	407	156	105	53	219	38	160	63	45	144	124	59	104	133	56	68	293	63	145	177	73	53	116	140	158	151	212	81	36	145	21	92	100	76	75
EED	258	310	265	343	232	325	83	601	313	207	350	260	480	185	177	265	163	203	237	185	179	193	108	474	220	92	188	211	76	206	181	281	99	93	432	104	173	285	161	275	283	176	180	143	20	105	126	146	136
CDHR2	45	3	22	63	6	4	7	34	1	16	10	58	82	2	3	12	11	31	52	20	4	37	7	2	0	7	9	9	2	5	1	97	14	2	20	1	104	40	1	7	0	4	11	113	2	3	21	17	2
SNCB	0	1	0	0	2	0	1	0	2	0	2	0	0	4	0	0	0	0	0	0	0	0	0	1	0	0	0	0	1	0	0	0	0	0	0	2	0	1	0	0	1	1	0	2	0	0	2	0	0
TSG101	904	1250	1150	1424	1178	1486	467	1738	843	855	1283	1088	2129	890	841	860	597	913	1154	604	744	778	394	966	1096	341	1218	631	384	564	628	1202	387	392	1193	433	777	1130	907	804	858	914	565	956	57	657	685	970	726
NCBP3	1093	1054	1160	1491	1016	1372	329	2244	1186	817	1692	1133	2257	841	1274	921	926	923	1194	423	791	1066	432	1872	647	440	916	572	309	476	587	1271	428	514	1250	233	717	603	450	789	1200	686	547	914	38	410	471	373	376
ATP2A3	53	9	22	23	36	105	24	13	25	18	38	5	62	23	33	5	13	10	71	81	37	5	17	8	22	16	28	12	11	15	1	15	14	25	7	4	25	14	5	26	32	20	15	15	0	25	12	10	6
CA12	19	6	7	5	20	4	3	13	3	14	10	2	8	2	1	5	14	4	10	378	3	13	20	19	76	14	3	3	10	12	3	2	1	3	5	8	1	5	3	8	8	20	3	8	0	4	22	1	0
MGLL	638	118	333	259	678	324	254	241	316	197	1278	395	701	1254	1201	268	229	160	480	469	902	139	190	529	862	80	142	236	267	97	479	111	117	111	326	130	115	247	461	361	582	405	271	152	101	442	309	157	359
NTN4	911	1794	491	257	969	1353	86	528	2015	1401	762	1183	513	449	476	305	330	1121	405	186	475	1221	553	407	327	131	843	53	154	107	197	624	124	145	644	124	313	189	96	242	520	442	287	283	9	60	343	174	513
BCS1L	553	226	367	469	431	312	308	463	260	248	365	250	995	252	515	259	174	201	310	193	303	184	85	365	379	184	292	247	128	125	152	219	139	165	239	116	354	290	289	745	400	273	239	420	50	295	242	214	144
NUAK1	1190	1040	3192	1438	1434	1492	721	2031	1950	1148	3326	1231	2176	975	2717	1142	1340	618	2478	814	1582	692	675	2727	1526	468	928	1956	897	616	1926	584	279	913	1304	411	743	618	170	604	740	699	261	434	150	689	274	423	210
DPP8	1872	1571	1916	1494	1471	3748	471	3068	1351	1332	2977	1860	2629	2897	1976	1061	1426	1315	1339	703	1180	1194	676	2399	1755	267	1116	723	695	617	1074	1043	510	1147	1355	391	496	367	821	566	737	876	506	515	44	621	557	343	484
SLC24A1	589	561	421	378	484	1002	148	864	371	291	721	633	830	889	539	359	348	381	337	175	348	320	210	375	585	97	365	146	298	172	305	379	194	235	480	166	158	148	267	182	216	346	185	164	37	116	197	147	196
ZNF532	1865	1192	3151	3555	1333	2654	713	3494	2413	1227	4249	1535	4386	2088	3803	1628	1388	988	1962	1163	1314	1138	892	3472	2791	517	971	2384	735	1198	1275	1004	1012	789	1280	514	702	1142	762	2505	1316	950	672	901	218	799	584	643	676
SCARF1	53	13	54	56	34	27	36	26	17	23	61	20	100	59	43	13	11	30	48	70	24	25	29	23	125	10	27	34	9	31	21	52	64	20	21	12	16	22	44	123	41	34	20	54	2	10	24	30	6
LMAN1	1865	1276	3344	3794	1263	3169	400	5743	2420	1620	3966	1779	5042	1406	3159	1528	1389	1081	1854	1062	1443	1028	754	3249	2093	240	686	1395	662	702	1068	1157	868	822	1706	358	565	697	742	733	997	537	607	485	42	307	440	360	390
HACD3	8021	6070	4569	5612	6533	8569	1897	9192	4527	3682	6162	4510	6892	8615	6971	2715	3293	3495	3423	1971	5518	3153	2208	4882	6973	527	3351	1392	1972	1289	2178	2851	1352	2081	3871	862	1556	938	2123	1020	1561	3055	1706	680	150	1297	1697	1297	999
IPCEF1	98	33	33	31	14	28	17	36	47	39	46	62	49	50	57	16	16	26	41	88	42	36	81	151	11	4	16	6	40	27	6	29	39	34	45	11	2	10	0	22	11	86	13	14	1	11	15	3	16
ZZEF1	1095	867	1048	943	1014	995	385	1621	912	638	1525	755	1965	689	1271	562	800	688	921	686	896	468	375	957	984	268	687	772	396	368	383	596	397	533	501	201	404	421	365	1184	907	288	299	775	41	175	329	308	198
NOX3	0	0	0	0	0	0	0	0	0	0	0	0	0	0	0	0	0	0	0	0	0	0	0	0	0	0	0	0	0	0	0	0	0	1	0	0	0	0	0	0	0	0	0	0	0	0	0	0	0
ENO1	8335	6164	17665	13094	9969	10375	6397	14989	4637	7994	17457	11463	29404	12032	8118	7158	3843	5867	9841	7978	4074	6276	3893	9830	6683	2756	12674	5169	3751	2843	3124	22863	4918	6693	8691	1159	16075	11874	5287	3999	5562	9091	4854	9999	1469	10071	8617	10561	1730
SLC12A1	960	248	79	79	268	229	84	158	65	128	106	180	335	75	64	97	295	189	356	32	130	428	82	248	42	47	145	56	82	163	172	172	19	85	115	62	49	129	41	29	126	187	62	131	4	23	40	13	35
MYDGF	348	266	535	511	298	406	302	619	359	307	560	403	738	387	428	224	248	302	494	371	359	171	107	201	565	168	398	312	111	138	181	352	165	167	283	102	571	394	583	466	653	374	212	463	57	367	310	421	258
ANO8	199	58	391	312	111	85	269	433	39	80	1010	77	950	469	295	76	54	50	304	177	118	74	69	308	330	151	197	186	38	39	79	139	520	152	222	62	216	198	51	492	328	220	161	702	13	86	211	211	157
TUBE1	373	296	396	476	250	428	73	620	454	241	490	286	658	226	252	368	197	296	233	133	110	355	126	836	289	91	190	208	134	315	266	353	195	207	313	98	122	140	149	426	136	142	173	203	5	102	97	78	92
ARHGEF10L	1078	367	968	1004	880	689	549	815	506	795	1301	636	1313	1029	1163	438	532	426	1281	657	755	207	247	563	340	401	754	717	339	412	264	415	360	537	314	124	743	938	733	1082	1986	820	405	1078	104	845	656	502	218
TXK	20	4	0	7	7	13	2	2	15	3	2	4	8	5	10	4	7	9	12	4	25	7	3	6	2	6	8	4	8	2	3	2	1	3	1	3	1	5	1	4	6	5	3	1	0	2	1	1	0
WSCD2	333	42	32	110	14	24	32	243	5	200	42	28	539	3	71	3	10	20	55	9	4	6	26	11	52	0	6	75	10	6	5	1	7	24	7	1	8	1	22	84	1	2	4	5	29	14	4	22	1
KCNQ2	11	1	0	1	1	1	1	0	9	0	28	0	1	24	2	15	0	0	1	11	0	0	7	8	0	0	0	2	2	0	7	0	1	0	0	2	0	0	0	0	8	8	0	1	4	8	5	2	8
TACR2	11	13	27	9	15	18	9	15	6	6	28	14	19	7	17	6	8	18	24	10	13	19	7	29	21	0	10	2	12	0	9	10	13	3	7	2	2	10	1	7	3	4	1	13	0	4	4	1	6
ACTR6	1175	1133	1282	924	1298	1272	291	1854	1054	952	1491	1127	1863	1004	1503	764	1065	819	1388	387	823	761	452	1420	731	222	769	490	546	619	772	880	319	566	966	386	424	514	257	195	408	669	357	240	62	492	345	298	383
TIPIN	220	217	184	254	258	335	76	334	159	116	192	178	255	268	240	140	175	132	153	66	214	144	57	246	196	30	182	78	90	70	118	182	44	148	231	61	125	153	123	118	161	232	98	98	13	146	123	77	94
SRI	6667	6105	2899	3734	6918	6139	2206	11431	6593	3277	4755	7689	17746	4205	6429	3058	4981	3800	8675	3284	3678	3569	1974	6725	2685	1542	4135	2358	2343	2535	3142	4573	831	3263	4958	1858	2848	3343	1722	1912	5700	6623	2466	1693	425	4459	2955	1562	2990
EIF4G3	3126	2433	2842	3324	4128	4037	645	5749	2190	2388	3070	2918	6098	2403	2069	2436	3044	1569	3915	1327	1375	2114	1235	4682	1239	940	2312	1528	888	1000	1347	2310	1142	1659	2427	381	1249	2096	1180	1003	1487	1409	1088	1438	155	780	1281	1214	994
NUP37	796	652	623	503	597	666	187	807	662	719	534	564	708	476	757	331	441	413	669	229	447	367	224	474	463	328	539	413	211	315	343	407	140	389	576	187	430	552	278	200	362	374	275	316	40	343	328	230	287
SEMA3A	3282	2278	2125	1274	1624	2205	265	10707	1421	1436	1491	3951	6215	2104	2130	2254	1704	1457	1320	319	872	1873	856	2180	723	145	794	405	720	497	959	2437	295	1845	1167	272	534	602	335	181	684	649	674	460	8	207	569	262	273
GTSE1	13	6	15	8	12	5	3	15	8	7	22	6	27	5	32	3	0	4	9	16	12	0	7	4	41	0	3	9	15	2	2	5	3	13	1	5	7	5	7	41	13	4	2	5	3	5	12	12	10
SEMA3C	201	60	125	255	106	174	15	474	12	99	93	427	343	131	44	132	35	1025	85	138	89	52	105	47	114	4	191	5	38	28	108	166	72	43	545	3	61	43	22	9	6	56	33	19	0	20	7	55	4
TTC38	232	117	150	197	185	171	104	232	139	143	228	136	274	120	255	98	89	128	186	133	172	84	52	153	104	66	190	83	105	50	60	122	94	73	94	44	110	160	72	202	162	121	68	193	58	144	148	131	54
ACAT1	1400	1343	1367	1971	1262	1551	489	2385	1149	944	1162	1359	2342	720	1185	743	825	1179	1481	581	1164	1176	458	1366	672	331	1454	759	513	601	748	1319	273	446	1208	328	1238	1186	575	470	946	1442	574	767	147	886	833	833	729
GRAMD4	1767	639	634	762	1391	660	294	838	1192	556	878	664	1042	786	1481	408	635	507	1091	369	1015	369	250	563	250	141	968	389	486	189	296	925	232	403	522	152	252	336	277	284	725	322	179	421	51	254	265	235	252
CELSR1	2005	607	1328	828	1664	1099	359	1709	1201	915	1690	1035	964	629	1264	562	680	787	1133	187	808	430	301	959	830	286	942	707	634	353	466	583	609	517	632	309	596	1048	639	837	1375	563	328	836	32	247	666	342	661
WNT8B	18	3	7	11	1	12	1	16	13	7	5	1	17	0	10	10	9	2	13	2	23	9	1	19	1	3	6	19	0	4	5	2	2	2	8	2	1	9	0	4	1	6	0	1	0	1	4	2	2
ZNF638	3901	2516	2571	2756	2824	3844	1056	5139	2338	1958	3335	2290	6132	1662	3649	1877	2192	2092	2475	1091	1859	1863	1056	4360	1428	1068	1642	1237	872	1112	1184	1856	851	1493	1824	690	1484	1626	1292	2022	1912	1431	1275	1836	194	918	1283	1005	1389
SLC25A40	502	459	411	606	535	553	82	1476	503	293	480	631	1491	325	481	366	371	346	660	260	240	371	215	584	241	49	244	218	159	166	256	365	74	325	382	64	119	138	76	83	99	216	106	86	16	108	98	35	57
TIMM21	388	335	689	783	237	512	125	1021	466	321	577	444	909	381	608	344	257	267	350	204	284	284	154	502	526	118	280	428	137	244	214	350	187	166	369	139	296	299	268	256	235	372	217	235	24	327	223	167	191
ADD2	3109	1579	2461	1813	2593	3399	993	5493	1366	1828	3468	957	3512	1445	4925	1453	1498	967	1912	261	1322	1119	652	2330	3071	1087	921	989	816	1082	2524	587	885	1143	1067	455	401	1186	546	1481	1349	996	256	1025	275	775	415	1003	821
FGF4	0	0	0	0	0	0	0	0	0	0	0	0	0	0	0	0	0	0	0	0	0	0	0	0	0	0	0	0	0	0	0	0	0	0	0	0	0	0	0	0	0	0	0	0	0	0	0	0	0
RASAL2	1122	1183	1132	1296	1049	1581	264	2118	1291	1295	1282	1356	2479	912	659	999	914	1153	1442	489	481	1017	611	1987	673	259	1068	515	335	505	637	1368	419	605	1136	304	450	608	269	334	608	504	577	471	26	230	495	253	315
VPS9D1	171	43	185	361	139	92	230	122	89	132	268	114	251	239	206	68	84	101	268	143	113	54	41	84	183	182	197	222	39	68	58	103	133	75	84	28	248	189	252	571	405	204	131	580	83	324	248	210	91
ZNF37A	952	684	589	761	632	973	252	1329	768	443	621	611	940	468	1335	562	642	640	776	301	659	521	274	1273	566	192	427	292	328	286	652	539	190	392	507	224	233	352	177	350	405	287	266	267	35	348	214	162	234
MARK3	1277	761	1497	1572	773	1345	411	2379	716	859	2132	1059	2455	1060	1295	1042	944	658	1190	620	629	891	569	2052	658	619	910	846	405	876	452	1029	643	762	1024	360	854	903	541	1039	956	980	631	1065	145	777	810	751	440
SLC25A3	3494	2963	5671	4033	3396	3941	1810	5103	2150	3441	6749	2958	6473	3303	4432	2037	2336	2007	4434	2640	2617	2464	1639	3664	4338	1699	2668	2877	1456	2325	1959	3585	2304	2310	3442	1332	3651	4242	2170	2659	3152	3160	1912	3103	458	2500	2463	2064	1857
FNDC3B	862	1099	1652	1234	1230	1810	231	3088	877	1135	2299	1132	2735	825	951	1013	575	900	835	500	362	789	512	1013	1695	135	697	916	291	424	367	973	438	617	820	250	450	367	413	513	291	347	344	305	9	232	242	361	220
FOSL2	397	2146	955	588	865	447	159	601	238	847	884	1054	16318	508	279	553	58	3364	1362	617	212	2191	915	1615	976	68	909	537	454	435	712	9931	4082	2394	2086	339	410	495	352	626	2622	891	621	976	30	76	321	361	84
CACNG5	31	2	0	0	0	2	2	1	3	1	8	5	10	5	1	65	0	1	0	0	0	0	13	16	1	0	0	1	2	2	6	0	0	0	0	0	0	0	0	0	3	1	0	1	2	4	0	1	1
CACNG4	15	5	115	30	9	18	1	84	48	23	280	40	223	77	24	142	1	14	0	11	7	4	22	35	151	0	2	62	5	2	137	12	37	4	75	11	4	83	16	278	50	47	1	76	13	7	80	215	39
FRYL	1435	1171	1433	2329	1219	2560	229	2610	1069	1082	1919	1007	1995	1643	1839	1477	768	1053	900	1060	825	762	639	1739	1034	244	738	557	361	294	520	688	488	585	828	148	262	415	336	428	408	377	378	427	39	171	382	228	222
TMEM131	2007	1062	1150	1592	1535	1289	435	2355	999	686	1589	1083	3761	757	1589	825	975	861	1186	739	1010	776	490	1834	674	160	788	612	442	338	588	788	361	591	620	219	302	329	259	613	443	407	295	345	19	178	303	262	188
FSCN1	86	11	138	56	83	36	76	29	26	53	232	26	94	169	80	37	11	13	94	330	30	9	53	30	326	16	18	40	28	34	19	13	116	30	14	31	11	27	19	284	32	52	65	24	13	30	41	124	7
ACTB	22244	11759	28747	13335	17983	18984	13809	21998	11031	13170	31717	22538	49918	19776	18003	11436	5822	14263	23678	39453	8587	7539	7160	11447	18324	13809	16145	11962	7288	11602	11206	16617	23891	13446	16367	6441	30105	23085	21796	41247	72159	45921	17302	24927	6344	21119	23593	21809	20884
MOCOS	18	3	2	9	12	15	1	9	6	9	2	7	14	7	6	5	5	7	9	14	8	4	7	4	3	1	9	7	7	2	3	32	2	5	4	1	3	3	0	4	2	1	4	8	0	0	4	3	0
PLD1	208	212	97	85	143	218	16	315	112	141	122	129	444	90	54	126	48	222	88	148	68	105	82	195	74	17	40	66	69	58	11	179	43	40	88	32	122	79	44	78	47	42	89	105	4	18	45	43	38
ATP12A	30	3	3	5	0	1	4	9	14	5	2	4	28	6	4	6	24	6	11	1	40	5	1	1	0	7	2	0	0	8	12	3	1	6	15	3	6	1	2	1	39	4	1	2	0	0	6	1	3
WDR62	9	2	11	19	8	10	5	8	7	5	15	5	16	7	7	5	6	8	8	10	4	1	2	8	47	3	2	12	1	2	7	4	10	6	1	4	4	1	5	27	2	4	4	13	0	0	2	11	3
DLG1	1280	1466	1395	940	1070	1821	279	2469	928	1064	1786	1138	2948	1034	1317	1061	959	1129	1156	575	644	1108	453	1563	1062	238	1014	520	384	465	801	1091	337	652	1025	358	419	538	394	483	786	631	568	296	125	378	435	388	350
RAB7A	3872	4488	4975	2602	4605	5290	2059	7104	3491	3370	6631	4396	9259	3494	3892	2903	2300	3389	4306	3531	2069	2859	1721	3946	4390	1707	3903	2155	1406	1851	2669	3982	1820	2441	3996	1790	4631	2945	3399	4124	6468	5406	2734	2860	452	3987	3601	2557	2799
BCAP29	10	10	6	16	6	14	1	12	11	4	7	10	31	5	8	12	7	6	11	3	3	4	10	21	5	6	1	8	2	12	5	4	3	7	3	6	1	1	2	9	9	7	6	1	0	2	4	0	3
SEC31B	304	282	503	535	161	257	254	760	205	313	632	210	815	287	502	346	286	199	329	157	290	302	161	684	395	232	203	547	236	368	314	238	294	201	229	222	408	467	173	1102	545	187	377	872	15	278	305	231	197
SART3	934	632	1222	961	799	810	437	1270	664	779	1789	633	1369	706	1216	503	695	487	972	436	700	373	323	977	892	380	542	799	355	451	544	533	384	614	564	261	452	583	304	664	836	356	342	541	35	405	345	248	284
ARHGAP15	115	40	42	42	77	52	45	29	38	45	75	35	163	37	46	26	31	23	123	177	24	25	50	197	14	61	18	4	44	26	20	22	31	15	20	22	23	17	17	13	14	51	15	15	7	98	11	8	14
TUBA3D	6	0	7	11	0	3	2	2	12	1	5	3	14	1	5	4	1	5	6	2	2	4	1	4	2	2	1	2	2	8	0	0	1	0	1	0	0	0	0	0	2	1	0	1	0	0	2	2	0
PAX2	8	1	0	0	0	6	5	0	2	5	3	0	1	0	0	0	8	4	11	0	2	0	1	0	19	0	0	3	0	0	0	0	1	0	1	1	0	7	0	0	0	1	0	1	0	0	0	8	0
EXOSC7	380	377	444	245	436	448	236	574	423	373	554	418	880	275	332	289	258	343	467	241	189	269	145	444	361	267	469	320	143	254	230	412	142	229	340	212	620	446	377	540	911	546	307	697	84	603	290	318	281
KIFAP3	2214	2114	2418	2496	2417	2639	807	5047	2273	1628	3018	2199	6215	1768	1786	1938	1675	1855	2178	1137	922	1465	898	3200	1239	362	1999	690	833	651	1435	1893	541	1092	2060	654	1164	1878	550	789	1531	1878	835	777	81	929	1103	1188	915
MKRN2	251	301	355	172	279	325	67	564	249	245	476	242	524	252	209	221	128	197	201	127	127	170	168	202	295	37	295	187	91	121	125	239	93	140	234	68	113	97	38	55	56	138	69	51	13	144	93	145	34
MCM6	460	268	369	528	317	395	145	539	290	236	404	253	770	225	588	203	169	250	300	295	377	131	117	221	593	32	166	409	176	146	225	175	143	185	175	70	140	176	190	245	113	145	107	167	27	144	115	139	70
REXO2	421	336	394	471	341	371	162	529	248	321	408	374	1110	190	398	278	148	432	433	555	366	373	150	406	378	115	259	225	129	313	186	515	182	216	337	168	286	416	264	356	483	343	264	366	39	243	248	200	146
RBM7	393	790	627	679	312	447	94	825	336	308	782	431	2116	210	438	311	267	652	721	234	437	659	146	507	266	57	322	144	135	248	179	1192	153	423	374	130	118	144	40	61	218	232	75	181	10	101	73	73	57
RBMS2	556	415	787	600	402	490	286	859	433	421	1008	324	962	487	1128	353	474	268	623	344	512	339	319	875	540	406	234	517	167	382	425	283	346	340	409	169	373	348	224	536	440	267	310	377	50	285	275	221	171
BAZ2A	1758	1005	2393	1456	1576	1139	522	1934	949	1389	3213	817	2786	1089	2115	921	1070	802	1592	890	1108	695	797	1810	1415	652	709	1310	664	837	940	939	1006	1079	937	322	487	531	383	997	612	347	464	730	72	419	369	325	290
PTPN23	416	198	549	296	520	399	252	507	282	363	691	318	683	341	345	267	193	267	413	333	211	127	167	225	563	131	404	349	130	160	221	292	261	200	242	140	413	293	291	668	565	216	189	434	49	233	305	257	144
MLH1	650	711	622	458	658	685	204	1186	672	508	637	670	962	523	505	471	530	482	671	466	244	588	318	989	520	280	725	326	264	231	302	717	194	400	545	190	457	432	182	312	486	528	305	357	33	420	318	290	183
UNG	890	919	3318	2133	861	1199	508	2097	705	1578	4508	755	1907	874	1479	945	685	605	1283	700	694	515	368	904	1251	954	689	1276	262	736	1072	608	1277	515	1003	282	1737	1765	858	1153	1243	864	600	1635	146	731	539	916	646
FMO4	143	138	92	31	154	143	44	302	80	109	166	149	343	90	99	60	133	119	156	79	59	109	78	191	37	27	100	46	32	53	22	128	18	75	109	40	99	87	48	53	134	102	73	94	2	19	111	51	71
KLHL20	377	348	559	460	569	576	87	786	426	363	566	375	865	329	409	300	284	327	414	248	214	305	192	615	350	56	320	264	142	131	232	387	148	260	413	88	133	135	98	115	65	146	87	87	11	110	108	148	32
RGS11	24	9	14	29	15	40	28	4	11	14	56	16	17	24	18	18	4	30	21	96	4	12	9	10	159	2	7	5	3	4	7	25	96	3	22	4	14	5	26	433	91	21	55	123	4	35	58	65	16
SLC46A1	1345	639	523	640	1215	649	294	1172	390	653	537	719	1125	246	464	496	899	611	1230	297	502	668	324	962	464	352	932	325	361	337	262	755	114	259	796	137	779	930	353	554	526	579	310	766	30	224	510	385	261
PLXNA2	1409	760	230	610	2950	932	305	692	533	402	728	975	1594	632	587	337	1211	903	1937	737	589	851	420	1908	550	616	1553	1189	640	502	459	1400	344	374	629	166	816	1064	184	590	1495	756	479	931	34	277	576	181	338
SPAG5	81	32	77	59	34	39	21	90	61	31	94	35	106	31	64	45	29	36	52	52	58	36	28	102	158	25	26	63	20	17	23	25	42	30	39	13	49	61	69	131	127	53	76	110	4	41	47	41	22
ANKRD13A	658	449	744	484	600	472	255	783	442	408	993	474	1307	741	684	348	505	325	765	488	278	343	416	790	429	407	341	318	271	238	310	504	260	415	323	157	392	189	242	407	552	381	247	365	33	405	160	130	217
TPD52	261	177	350	449	133	556	68	455	145	235	701	203	849	236	602	234	101	171	193	429	199	106	76	322	339	69	95	99	136	138	244	137	99	308	309	111	99	98	246	293	178	182	223	152	23	149	174	69	107
ACACB	1444	788	1655	1615	1376	1098	634	1218	773	1045	1956	926	1741	614	1526	711	954	657	1274	638	840	794	550	1628	795	774	1068	997	369	658	660	688	400	429	684	213	672	841	292	1469	1085	535	383	1257	104	640	450	392	296
TRAF4	389	272	323	538	325	145	187	332	255	340	385	271	728	218	250	217	206	280	557	196	317	275	173	329	265	237	563	196	96	191	170	892	269	191	351	50	359	392	143	774	773	349	117	716	32	121	311	221	69
PAG1	280	184	129	94	129	143	17	189	98	55	330	241	370	255	330	132	43	119	151	437	101	86	196	265	166	27	27	26	126	97	47	105	141	53	80	51	21	23	30	25	41	74	80	23	5	44	30	17	14
GPATCH1	94	102	149	177	55	160	57	260	114	106	167	133	170	91	207	127	78	86	104	74	74	86	55	125	113	52	120	112	50	53	70	87	56	74	121	34	91	72	92	156	132	66	57	102	16	38	89	58	70
ICAM3	4	0	4	4	5	2	1	4	4	1	4	3	8	1	4	0	1	5	11	9	3	1	4	3	0	3	16	4	3	4	0	9	4	0	5	1	3	0	0	2	4	2	2	1	0	11	0	4	2
NT5C2	850	1007	994	1379	640	1314	238	2053	638	656	1228	833	1894	596	911	719	529	901	748	413	521	829	445	1524	718	80	1064	445	259	374	508	883	333	412	754	132	277	332	81	213	94	303	237	242	40	131	274	211	103
MCAM	131	135	1326	294	160	295	100	862	85	168	882	202	578	381	154	286	52	200	190	442	66	521	152	53	2444	28	73	152	63	78	131	330	604	186	103	269	317	170	142	905	104	64	90	384	7	25	113	525	49
GPC4	5188	4330	3802	2806	3403	4220	1185	9043	4755	3857	5271	3685	15164	3201	5020	3032	3128	2619	4186	1742	2950	2555	1574	2386	2907	851	2721	2390	1407	1787	2321	4032	1295	2738	4201	1315	2334	2120	2380	1276	3799	1749	1793	1903	147	598	1647	1783	1331
MBNL3	636	239	569	117	798	360	322	316	832	192	148	621	1347	99	181	104	796	196	753	346	226	368	104	547	68	65	236	376	136	129	48	226	38	532	289	93	253	107	5	27	105	170	39	56	47	111	57	12	77
CAMSAP3	74	4	5	92	2	11	81	36	4	38	18	7	102	8	159	10	31	2	113	5	62	0	1	28	13	31	4	59	15	30	0	7	0	15	7	19	22	41	7	126	36	2	5	106	13	49	21	10	3
RAP1GAP	201	32	77	230	116	112	111	159	123	68	185	95	356	95	139	137	108	89	123	18	75	43	27	170	105	20	61	178	59	45	154	58	72	86	51	29	51	156	98	158	90	82	30	295	14	146	114	81	69
XAB2	377	165	477	603	278	336	322	297	424	344	709	320	542	334	492	175	185	190	464	216	359	77	72	118	355	139	431	404	108	150	132	226	146	193	161	75	261	359	421	1150	719	233	113	614	105	350	367	309	134
ARHGEF1	827	272	529	804	444	340	624	470	217	404	760	307	1344	465	778	206	355	306	912	370	377	159	167	660	274	444	436	432	276	227	150	276	338	350	193	121	658	550	840	1680	1034	417	455	1414	59	576	628	492	280
STXBP2	22	8	24	16	28	14	16	14	10	12	58	23	40	23	27	15	2	14	37	84	18	9	11	6	29	9	28	12	10	21	5	17	22	6	12	2	12	21	14	37	51	29	7	51	15	28	23	14	14
MAP2K7	238	126	329	466	181	206	156	233	204	231	415	162	352	207	336	130	140	161	295	164	161	77	68	135	191	86	261	266	66	107	101	174	89	90	138	37	110	174	164	378	270	115	102	278	73	179	151	98	56
NMRK2	1	0	0	0	2	0	0	0	1	0	4	0	1	0	0	1	0	0	2	0	0	2	0	0	1	2	0	0	1	0	0	0	0	0	0	0	1	0	0	1	1	0	1	2	0	3	1	1	3
DGKD	612	373	818	526	393	480	389	485	210	319	1075	393	1336	511	679	308	236	501	447	437	212	280	233	504	891	147	352	386	184	223	311	770	483	335	283	128	279	292	434	1448	858	296	361	789	51	186	262	231	95
CTTNBP2	591	286	801	801	571	225	194	1664	123	147	890	360	920	283	935	388	445	48	420	222	376	181	251	1585	57	94	121	774	339	600	277	205	155	829	132	180	148	324	40	110	219	197	91	120	52	260	127	97	210
ACTL6B	2	0	1	1	2	0	2	0	0	1	1	0	0	1	0	0	0	0	1	1	0	0	0	0	4	1	1	2	1	0	1	0	0	0	0	3	0	3	1	3	3	3	0	0	0	0	0	0	1
RARB	148	238	115	160	136	215	44	272	122	64	182	211	283	192	59	172	109	112	205	91	47	124	72	170	83	28	203	47	52	22	35	346	44	32	169	14	42	37	31	23	49	102	73	47	1	34	47	39	42
TOP2B	5597	4904	5875	3605	4796	7946	1613	11008	4814	3997	7802	5164	10798	4141	5975	4775	4497	3335	5919	1939	2974	3192	2181	6403	2645	942	3626	2739	2151	1599	2637	3844	1610	3789	4347	1253	1666	1910	990	961	2176	2664	1411	1707	338	2147	1855	1438	922
TM9SF3	4793	4717	6363	6265	5454	6582	1595	13031	3595	3321	8696	4588	11604	4042	8603	3871	3593	3322	4773	2310	4436	3259	1719	7387	4034	654	1986	1858	1848	1373	5521	3192	1943	2682	3774	911	1570	2027	1180	1922	2551	1878	1698	1145	161	1029	1561	1216	1444
NFKB2	154	130	117	174	90	81	109	135	77	77	193	92	445	92	123	69	45	234	183	193	94	101	71	140	184	41	76	67	38	85	108	1560	326	158	74	45	74	107	86	215	527	81	64	250	11	57	90	83	43
UBE2T	151	64	64	83	71	91	28	135	108	54	61	79	109	67	127	69	53	40	97	45	48	59	17	68	140	30	87	110	30	43	63	65	12	41	149	25	82	96	76	66	131	108	37	104	8	61	72	72	101
PPP1R12B	3871	2999	3987	4667	3841	5349	1114	5949	2495	2972	3922	3615	6671	2667	3892	3490	2993	2723	3291	1212	2407	2878	1442	6107	1701	1318	2799	1794	1354	1446	1504	2705	844	2452	3308	624	1453	1806	789	1039	1607	1649	1021	1758	203	879	1206	919	808
DNAJC10	7533	5004	5149	4879	6413	5873	1092	12581	4433	3834	6386	4354	13886	2598	5702	3360	3369	3173	3426	1492	2763	3323	1762	8625	2265	718	2910	1630	1471	1709	2521	3120	1452	2708	3503	1537	2007	2564	1616	2448	3414	2161	2304	3664	177	915	1893	1269	1251
GTF3C1	3098	1496	2440	2616	3151	2603	1063	3550	2022	1723	2526	2072	4159	1559	2048	1366	2034	1899	2611	929	1453	1415	674	2656	1617	668	2292	1230	587	836	1286	2422	683	912	1199	217	1121	1236	880	1533	1638	873	365	1623	228	720	858	1136	390
IL4R	145	125	79	69	125	105	35	64	49	46	199	94	319	115	65	41	35	218	189	207	75	71	105	71	172	17	96	44	87	109	36	157	385	75	57	61	54	46	35	96	271	125	34	118	15	39	39	44	26
USP33	2210	1689	2241	2202	2148	2564	394	4001	2002	1717	2671	1833	4235	1417	2122	1508	1731	1151	2135	856	945	1453	837	2748	749	323	1268	828	744	700	879	1461	600	1242	1685	343	685	750	577	352	779	726	621	617	92	468	494	375	401
PAK3	1138	232	93	126	905	427	111	116	24	272	137	67	1727	311	1096	155	120	279	56	48	593	47	117	162	189	176	200	398	120	116	51	120	31	470	290	21	11	62	195	155	5	19	75	63	44	32	75	27	6
CAPN6	1	0	0	2	3	12	0	5	0	2	2	0	0	0	1	10	0	11	0	0	0	0	0	4	1	0	1	0	0	1	0	8	7	0	2	0	0	5	3	2	0	0	0	1	0	4	1	0	0
DCX	35	3	4	5	7	3	11	5	7	0	30	0	13	14	12	22	6	0	3	6	3	0	7	158	6	1	0	2	11	0	16	2	0	13	0	3	0	5	0	1	2	5	0	0	4	8	0	1	6
SNRPA	284	211	362	299	189	269	221	364	300	247	401	233	492	205	328	176	107	197	255	175	234	89	83	141	324	131	261	247	125	147	202	261	219	171	250	125	546	547	621	1206	839	405	245	586	145	368	347	339	326
SPAG6	14609	19200	17552	16626	15306	19339	5083	25933	12179	15272	19373	14531	21976	11149	18692	10972	10159	9683	14066	2175	10726	12269	4310	20502	5992	5652	15922	6772	6092	5439	12913	16240	4044	8837	17074	5900	14048	21871	7607	7471	22222	15224	10101	12274	555	10022	13476	7136	13269
EXOSC5	37	8	49	21	10	20	25	23	10	30	76	21	52	19	40	9	3	27	24	39	17	5	5	8	95	14	21	34	9	7	18	12	12	13	18	10	51	24	109	182	46	39	28	72	9	39	38	31	22
DYNC1I2	2178	1811	1804	1920	1818	2621	735	3369	1441	1223	2589	1586	5966	1708	2599	1428	955	1583	1394	1111	921	953	752	1875	2451	222	1191	815	671	495	977	1305	683	859	1298	468	763	526	847	465	542	1015	687	553	186	691	709	825	535
APBB1IP	275	66	193	104	135	116	76	110	125	75	283	156	189	197	207	58	43	54	181	668	108	69	217	173	52	15	54	45	163	110	29	36	97	73	85	38	24	30	34	29	27	111	27	23	6	61	23	17	49
LRCH4	123	35	119	128	110	80	56	145	79	101	194	133	214	96	76	62	84	53	190	84	55	50	42	149	74	82	121	187	48	89	45	68	62	89	71	12	114	142	34	206	185	142	79	185	4	65	113	90	21
FAM76B	214	280	434	436	209	352	52	767	261	191	762	274	752	195	248	272	219	204	305	129	211	295	80	498	174	57	139	145	115	138	213	274	130	143	322	85	133	152	104	199	239	150	140	180	2	56	119	131	103
SIRT6	60	13	80	80	39	40	69	33	53	57	124	26	57	55	87	32	20	29	93	52	33	12	14	19	63	32	79	76	10	32	42	24	43	28	33	12	108	92	165	308	231	56	38	163	31	117	92	48	48
TYR	0	0	0	0	0	0	0	0	0	0	0	0	0	0	0	0	0	0	0	0	0	0	0	0	0	0	0	0	0	0	0	0	0	0	0	0	0	0	0	0	0	1	0	1	0	0	0	0	0
POLD3	563	683	671	728	652	763	194	1471	685	455	724	539	1250	360	548	451	564	410	661	265	504	346	201	752	314	148	463	354	204	225	359	493	187	245	531	143	253	524	223	220	415	389	230	291	40	277	205	277	291
ACTN2	773	257	962	922	172	417	282	1321	195	364	1889	288	1794	155	800	445	717	56	421	169	192	230	153	2553	489	463	155	554	251	1011	244	99	295	561	264	468	189	825	324	1808	1349	344	252	729	100	259	387	391	412
CAPZB	2002	1634	2484	2432	2109	2307	1017	2837	1379	1667	2976	1660	4260	1732	1674	1316	1005	1275	2249	2531	1080	1304	820	2025	1113	1003	1992	1242	765	1009	1295	2059	1191	1209	1911	547	2578	2861	2216	1264	2520	2615	1475	1923	262	2207	2035	1563	1491
GPR137B	156	271	372	851	82	411	52	387	180	275	632	153	718	174	566	314	14	128	98	367	126	155	359	260	468	20	122	193	91	98	309	105	54	68	164	147	17	224	47	232	129	134	149	151	12	82	201	142	49
NAALAD2	360	177	258	59	609	344	86	636	226	121	120	173	608	168	506	282	646	156	457	134	387	296	61	60	4	113	266	52	77	97	17	88	13	124	123	34	158	38	15	8	139	83	78	337	10	75	73	15	17
JADE1	1289	2092	1485	2318	2678	3422	460	2385	995	1573	2280	2440	4328	2311	2071	1324	1301	1667	2048	578	1727	1457	687	1826	644	1309	2381	1566	879	996	777	3189	646	1439	2679	343	2619	1379	1616	1574	2608	1709	2044	2495	204	847	1507	716	799
SLC25A43	517	334	343	510	343	398	163	424	435	215	474	342	1655	179	653	248	276	270	633	314	309	240	101	588	253	198	255	429	98	296	285	252	132	158	283	173	184	269	203	366	426	212	178	158	30	215	185	107	209
UBE2A	1829	1301	1208	1490	1269	1333	565	2183	1233	940	1829	1235	4899	1094	1841	906	1377	980	2291	914	1019	1010	426	1727	826	519	1127	798	445	889	611	1310	402	791	1128	330	663	734	546	536	823	1144	515	443	111	786	620	499	363
FGFR1	6429	2348	3469	4247	4714	4344	2158	5635	3481	2646	6916	2588	8490	2959	5025	2482	1906	1875	3425	1557	3854	1891	1282	5157	2565	1023	4030	1780	1422	1758	1094	3347	886	1493	1892	762	2249	2107	1641	2395	3288	2012	957	2786	151	1538	1550	1763	1513
FKBP6	1	0	0	0	0	0	0	0	1	1	1	0	2	0	0	1	0	0	0	2	0	0	0	0	0	0	1	0	0	1	1	0	0	0	0	0	2	0	0	2	0	0	0	1	0	0	2	1	1
SMC1B	22	12	7	5	4	7	2	6	45	1	7	9	5	9	4	12	8	7	18	12	10	11	1	12	0	2	17	16	2	5	3	10	2	2	6	1	3	11	2	6	6	15	5	15	0	1	8	6	21
FBLN1	2127	359	375	222	1259	233	797	257	21	439	179	1246	2328	93	29	146	297	761	1004	994	21	800	242	545	182	169	1777	52	365	91	925	1586	494	26	653	21	1542	556	111	1031	80	817	283	805	42	516	572	421	69
ITGA8	261	26	16	7	36	38	57	15	414	11	16	36	342	3	46	7	67	28	72	20	63	12	10	617	29	14	19	4	58	13	1445	13	22	20	37	14	4	5	4	2	356	114	3	6	0	21	18	11	1
CST7	16	5	7	9	22	6	4	2	7	7	5	1	29	6	8	3	3	10	29	16	21	2	3	3	1	2	48	6	6	6	1	16	6	14	13	4	7	4	0	0	20	14	2	9	1	7	0	1	0
MAP2	5147	2614	2400	1285	5116	5497	902	7501	2284	1574	1329	2670	11020	3099	3690	1390	1999	2904	2391	1669	1213	2400	1113	3827	3606	492	1400	700	858	635	1638	1704	104	1421	2188	460	870	606	1597	1700	1175	1763	1429	522	105	1064	1151	616	608
PIAS2	526	466	962	1372	474	756	192	1279	662	442	875	669	1615	493	903	516	475	393	721	381	403	547	217	1321	518	221	394	612	205	474	405	646	210	286	682	199	399	457	316	620	451	471	328	406	65	372	326	231	214
AMPH	28	52	3	3	13	495	2	0	13	58	36	123	2	12	23	119	2	63	17	55	5	8	36	13	36	1	113	0	3	2	6	165	8	3	220	13	5	1	14	3	21	12	183	4	1	1	28	96	3
ARAF	673	196	522	581	478	375	577	506	374	371	743	271	1858	384	703	244	398	222	799	438	430	141	141	350	486	305	331	722	139	302	141	263	263	372	238	116	231	236	197	525	436	308	117	387	197	370	180	188	123
MCCC1	250	301	380	250	257	436	107	960	252	228	565	351	690	253	278	363	148	220	268	248	107	290	175	424	266	128	297	204	169	117	260	260	109	202	310	116	242	179	168	255	325	260	156	280	32	218	198	177	143
LAMP3	25	13	7	19	11	18	4	41	2	7	20	8	84	6	9	6	3	16	5	5	29	6	3	3	19	2	4	2	1	6	4	12	9	5	12	8	3	2	6	1	8	1	1	1	0	1	0	3	0
FAP	21	6	2	5	32	5	3	5	1	6	10	5	31	4	11	2	7	8	13	40	0	3	9	29	9	8	0	0	6	8	4	2	43	1	0	2	1	4	1	1	8	6	4	4	0	1	7	1	3
NEBL	8867	13257	11399	7927	8948	16901	3516	21658	7655	9070	17904	10490	20775	7715	11123	7173	5395	8502	7091	2984	4309	5881	4421	8636	6251	1135	5943	2900	2938	1848	6857	7761	2855	5317	10525	2272	2821	3057	2029	3031	5084	4827	4274	1951	367	3573	4740	2489	2339
ACER3	719	468	453	776	660	569	152	1128	282	261	688	534	1725	443	770	309	528	368	690	490	598	291	249	625	492	77	179	220	219	224	344	271	176	177	224	108	140	150	162	227	150	170	137	131	43	130	108	115	114
UBE2K	1161	1042	1498	2189	1198	1845	307	2146	922	1003	1757	1084	2602	1320	1776	821	877	892	1248	653	950	821	416	1518	973	443	778	656	285	540	752	1033	426	727	1026	208	639	468	513	483	736	846	567	487	75	544	515	345	389
PIK3C3	928	695	1737	1762	471	1221	190	1944	991	598	1719	828	1881	660	1339	724	530	795	685	521	687	620	424	1374	891	191	565	656	378	459	526	610	328	361	606	204	331	401	338	604	438	403	370	292	83	217	291	269	269
N4BP2	507	447	518	812	446	685	73	936	384	279	641	507	1000	449	603	438	394	508	370	155	298	368	203	854	217	68	242	165	109	136	212	410	112	315	324	53	80	53	52	106	69	121	69	81	9	62	61	30	48
TIGAR	107	110	120	100	108	73	24	91	128	58	199	75	152	104	144	53	55	56	96	143	108	57	63	155	141	22	34	33	34	34	56	48	64	48	106	25	25	37	27	29	26	42	41	22	5	26	25	20	15
TULP3	1076	629	1052	923	995	829	280	1135	1009	661	1069	689	1158	768	1031	517	613	568	832	278	696	482	314	837	636	396	755	489	297	405	742	672	257	396	672	174	395	635	296	458	817	533	232	659	59	565	315	245	339
SYNJ2	356	302	575	359	162	195	76	228	165	235	282	104	519	55	301	147	116	324	258	231	149	63	96	205	125	43	92	138	79	140	117	123	150	240	73	46	158	91	66	222	148	26	169	53	8	24	36	133	91
ADCY2	4457	3729	12718	3431	2526	6655	1558	7414	4226	4566	12146	3920	6493	6628	6565	4783	2371	2732	2734	1687	3659	1956	2939	3973	4377	1609	3323	3060	2108	1583	1807	2545	1442	3821	2637	1084	2614	3107	4569	4297	3908	3234	2439	3157	255	1674	2312	2390	2188
PPP2R5C	1496	1141	1883	1936	912	1908	432	2755	877	1004	2489	1372	3534	1322	1680	1141	837	880	1491	1092	795	1112	689	1498	591	392	1125	672	353	489	500	1316	537	837	1141	249	662	613	387	435	624	1025	572	541	135	561	698	563	360
RBFOX1	138	23	960	17	61	6	27	16	907	12	64	3	94	146	77	137	71	9	19	160	322	57	67	31	15	9	3	77	29	43	381	169	11	71	0	26	32	2	32	322	76	36	4	8	2	275	12	7	365
GNB1	4921	4227	6882	6648	6120	7412	2624	8178	4322	4076	8541	5092	11915	5727	5255	3811	3313	3592	6022	3932	2713	3349	2137	6577	3164	1575	5607	2797	2012	1549	3729	5834	2454	2646	4411	922	2912	3303	2721	1989	3938	5098	2360	2283	439	4850	2567	2898	2480
HOXA9	467	675	859	1343	773	153	524	2376	355	164	1475	270	2860	5	231	9	525	451	1499	226	663	210	287	830	122	470	61	795	189	1004	443	23	306	510	57	250	435	700	125	998	918	810	231	257	91	572	21	117	380
EDN1	33	16	72	55	38	149	18	73	12	29	101	92	122	76	22	33	11	16	18	37	18	6	17	33	113	17	26	57	42	47	107	25	21	34	52	46	70	33	35	92	100	110	55	64	1	8	44	26	48
MLLT10	616	710	890	869	635	911	283	1402	664	511	1059	616	1156	497	902	528	466	457	619	326	473	532	343	1354	510	161	451	337	229	311	679	554	243	406	523	154	333	377	179	389	280	373	312	397	9	208	235	219	241
ZCWPW1	216	269	163	185	227	263	121	433	289	141	236	336	402	130	192	139	172	188	317	109	64	186	115	214	99	183	199	120	106	104	71	206	45	90	169	55	367	197	210	323	500	532	211	336	38	501	145	164	228
ADCYAP1R1	5712	343	6323	4196	4464	2015	2589	7954	232	733	6499	728	11091	1514	5968	1768	1765	228	3521	3447	4049	110	1751	8566	2366	665	168	5439	3674	2129	1935	76	921	3139	355	255	1376	1176	939	1325	250	577	216	587	601	1432	168	235	465
FGF20	23	1	15	8	9	6	2	3	10	7	22	5	9	13	10	3	8	5	9	21	3	2	7	4	0	1	1	1	3	6	3	5	0	0	0	1	0	7	5	6	1	1	5	7	0	9	2	3	3
P2RY10	26	11	2	10	12	4	1	1	18	4	2	1	38	6	2	2	4	8	33	18	15	2	7	3	0	4	1	0	8	1	0	6	3	7	1	3	3	0	1	0	2	0	3	3	0	1	0	0	0
ITM2A	1318	1820	186	170	546	284	200	284	189	1059	392	138	322	306	632	165	228	67	152	187	825	443	227	217	422	17	60	124	475	124	157	94	214	124	155	140	156	57	36	10	653	110	64	8	27	69	11	47	33
NRDC	2304	2191	2896	2675	2207	2496	901	4867	2117	1784	3189	2173	5719	1854	2239	1554	1813	1406	2570	1410	1354	1582	968	3332	1111	920	1871	1252	819	976	1200	2195	957	1421	1754	442	1725	2273	1270	1561	2210	1375	1099	1705	285	1023	1398	1085	1075
VDAC3	3646	2435	2263	3172	2477	3081	1347	4562	3298	2147	3295	2587	6650	1636	3207	2088	1741	2029	2685	1101	2294	2217	923	3106	1709	1695	2898	1491	875	1808	1708	2597	665	1255	2935	1153	2657	2828	2375	2163	3560	3046	1532	2766	237	2408	2381	1692	2499
PCM1	10046	4931	5823	5615	5841	8534	1848	11415	7282	4391	9984	5600	14572	4122	7160	4238	5326	4668	5394	1993	5058	4208	2417	8886	3012	1616	4199	2437	2311	2789	2963	5858	1291	2849	4169	1290	2024	2125	1772	1862	3901	2542	1470	1798	328	1633	1805	1572	2067
TNRC6C	1373	1055	1505	1277	1318	1277	417	1972	930	898	1188	779	2438	536	1196	707	1070	1240	1124	392	829	889	445	1615	414	436	545	986	357	434	535	1837	585	797	777	209	439	550	373	555	1094	464	380	584	192	414	300	204	191
CBFA2T2	729	746	926	1549	833	903	285	1694	630	813	1284	588	1427	791	1216	639	594	588	785	300	536	525	308	977	521	194	718	373	271	326	338	515	229	475	546	161	422	413	334	529	427	457	328	685	38	302	265	301	287
BRINP1	81	87	1024	1504	32	578	88	104	215	197	2815	40	148	133	542	618	7	82	25	108	168	67	189	114	1641	2	18	26	89	10	22	71	201	58	64	33	25	164	73	440	29	256	53	165	3	39	97	353	43
ITCH	1269	1367	1258	2053	1156	1875	279	2585	1083	880	1987	1276	2987	1365	2321	859	1045	1095	1336	753	877	1014	581	1519	947	164	1041	604	642	406	656	1355	365	741	900	197	394	330	321	332	381	500	350	347	48	325	355	230	255
PKD2L2	14	11	5	4	6	2	5	6	20	12	3	1	9	2	2	4	1	5	18	5	1	8	5	12	0	0	8	4	5	8	1	4	1	1	6	3	10	1	6	1	4	1	7	5	0	1	5	2	1
TP53INP2	1319	1203	671	1926	784	1001	329	809	404	463	1428	991	3286	1433	1431	753	325	1233	968	757	510	1628	624	1191	1084	296	1133	502	594	439	449	4370	944	623	1242	551	784	666	464	544	1357	1319	499	887	268	484	709	565	364
SDF4	877	312	1037	1131	1098	922	793	964	649	798	1487	774	1630	848	743	400	457	411	1157	748	520	195	222	369	858	255	918	937	241	280	263	506	359	341	414	79	605	750	587	415	473	501	234	542	101	660	550	844	173
MYH7B	79	37	81	129	58	80	33	67	29	55	151	78	86	64	84	52	19	50	28	14	26	37	34	119	34	52	69	45	30	26	15	39	76	30	68	17	107	55	85	228	145	95	70	424	9	162	79	45	29
BPIFB2	0	0	0	0	5	0	0	0	0	0	0	0	2	3	1	0	0	9	0	1	0	4	0	1	1	0	0	0	0	0	0	5	0	0	0	1	0	0	0	1	0	4	0	0	0	0	0	0	0
TP73	623	233	334	325	1152	328	235	372	686	283	303	355	501	145	225	150	426	183	972	233	202	202	79	423	27	128	594	212	99	80	127	361	29	153	172	39	327	337	83	102	452	317	89	293	24	291	169	135	126
TOLLIP	750	384	568	709	1023	638	455	776	508	576	838	614	1232	655	654	357	387	463	1016	513	447	188	209	412	589	219	624	465	164	180	240	478	187	213	402	117	444	433	536	627	584	534	240	406	72	557	410	528	245
UBE2D4	340	261	295	421	276	365	134	737	332	199	275	319	779	217	385	179	171	230	289	228	219	187	164	425	219	168	268	254	166	217	191	277	95	176	276	122	458	490	367	634	627	602	311	380	70	431	323	231	305
CLUL1	51	5	5	1	3	447	1	102	110	5	14	170	639	63	4	9	2	12	30	90	18	14	7	20	42	5	10	2	5	5	2	21	3	0	48	6	4	12	27	29	82	55	31	2	8	4	28	44	10
RUNX1T1	134	25	69	154	107	231	17	237	6	18	198	23	355	145	106	54	70	9	40	44	153	15	76	76	0	5	26	79	17	22	25	40	2	91	47	7	41	108	10	2	20	89	80	83	2	74	86	18	6
CDH17	8	4	3	1	8	1	2	7	2	2	4	5	25	6	10	0	7	4	11	8	13	1	2	14	3	3	1	3	3	3	0	3	3	5	10	1	3	5	2	1	1	8	1	1	0	5	1	0	3
THOC1	650	384	1020	869	282	611	220	1071	517	446	963	472	1340	338	676	510	434	325	496	249	332	527	268	1690	332	444	326	587	180	829	472	379	352	273	472	277	467	634	454	1354	901	340	492	856	34	309	383	200	339
FKBP7	136	72	74	109	71	97	38	118	35	50	129	91	340	51	99	69	32	80	49	51	54	98	39	128	101	9	46	54	30	26	33	42	63	29	61	22	41	23	81	61	21	37	37	55	3	13	25	30	13
OSBPL6	2009	1651	601	677	1413	1458	903	1185	641	578	1071	1476	3758	433	883	763	1428	1157	1844	411	697	1973	370	2278	592	704	2618	341	555	380	514	1918	117	395	1118	312	769	834	354	643	839	955	535	829	39	615	498	330	610
SLC1A3	57315	30180	64532	34259	23911	28152	8149	91773	37733	30023	55418	27655	54941	34983	51047	26753	19696	15816	25213	6279	28204	18676	18430	42068	31933	5637	18080	22711	27884	10587	23083	17334	6410	22843	22159	6487	16031	18253	20245	18738	15948	16317	13222	11256	816	11013	14860	11687	16344
XRCC5	5349	4550	4365	4177	4698	4886	1557	8497	3150	2982	6091	3761	12359	2895	3653	3070	2343	3365	3581	2106	2084	2970	1537	4386	2881	755	3519	1725	1173	1093	2158	3637	1399	1880	3210	889	2101	1970	1883	1379	2098	2352	1672	1724	294	1517	1901	1434	1246
LXN	305	212	136	187	125	217	64	228	247	151	112	158	317	82	153	126	126	192	207	64	166	167	33	16	227	74	154	60	40	94	38	166	38	59	182	87	170	155	127	56	120	131	90	110	13	24	182	68	77
SP140	112	54	48	55	63	68	41	88	32	41	89	56	215	23	74	46	57	35	64	86	34	62	29	98	26	55	59	26	39	32	16	52	32	54	55	18	62	32	15	39	54	42	27	67	4	35	35	21	23
MKNK1	415	245	408	446	409	353	161	533	191	276	479	286	885	349	293	271	230	213	462	583	163	314	262	803	125	166	252	274	144	225	131	304	253	226	217	113	256	274	147	332	308	243	237	524	40	201	213	143	119
TNS1	5655	1827	2593	1923	6739	3831	1329	3056	381	1771	2086	1490	5283	433	1348	935	1716	2229	1845	2283	864	1005	1076	2384	1099	365	2321	1317	1118	383	724	2196	778	1727	1014	170	1638	731	768	830	308	750	710	1458	259	1013	629	295	269
REXO1	123	44	173	186	81	65	98	68	104	87	216	83	147	116	136	38	56	54	204	78	99	24	34	43	149	76	124	126	40	51	33	90	65	57	53	30	98	116	130	447	347	66	65	268	3	66	96	85	66
SAR1A	1330	1518	1885	2255	1197	2183	958	3402	1534	1088	2619	1323	3674	1460	2792	1486	1092	1157	1722	945	1489	1015	666	2127	1605	437	948	1011	608	583	1699	1620	797	1090	1564	435	933	882	585	879	1304	1297	699	721	160	1021	767	713	592
CDC14A	557	423	395	494	640	467	53	805	409	320	465	450	862	239	211	373	413	252	650	191	121	516	267	586	78	90	352	100	171	179	207	624	69	262	469	35	171	158	90	60	118	311	124	165	0	203	131	66	75
RAPGEF3	142	46	79	51	213	42	42	62	27	65	121	39	92	53	72	44	27	38	83	88	19	46	88	58	42	29	26	45	18	27	58	32	46	36	32	14	43	45	31	75	44	71	24	83	23	45	23	50	25
CEACAM1	10	6	6	6	7	4	3	8	5	3	2	1	15	3	5	13	0	4	17	6	3	3	3	3	2	2	2	0	1	5	1	5	3	6	3	3	2	4	0	5	27	2	5	6	1	1	2	3	0
SENP1	370	258	545	390	274	352	153	569	320	285	605	226	601	291	557	239	373	258	462	195	307	178	128	482	349	126	211	245	91	186	289	176	125	230	261	71	116	130	83	203	157	121	79	140	27	116	80	52	79
DUSP13	2	1	1	1	0	1	1	2	0	0	1	1	1	1	0	0	1	1	1	0	0	2	1	0	3	0	2	0	0	0	0	2	1	0	1	0	0	2	0	2	1	4	0	7	0	0	0	1	0
CIC	588	162	825	627	550	306	379	470	324	434	1161	302	751	452	592	221	243	275	587	395	318	81	134	227	608	212	388	587	123	199	202	247	397	315	185	79	392	323	284	861	561	240	129	773	37	271	306	305	208
LIPE	20	9	14	13	12	7	12	12	11	5	24	8	12	12	17	2	5	8	23	9	3	3	4	4	18	1	20	6	2	4	9	7	12	2	6	2	10	12	6	20	27	12	6	15	1	23	12	18	3
FDFT1	929	568	911	1128	701	962	478	1303	691	587	1404	623	2299	725	992	534	343	449	605	544	509	588	298	930	713	352	931	455	270	435	545	864	345	294	918	184	637	507	422	455	499	648	455	389	82	562	439	450	322
PAFAH1B3	33	17	62	79	42	21	47	51	39	15	107	33	51	56	59	31	21	18	49	37	29	5	11	14	60	24	37	70	11	5	30	43	29	25	10	13	58	97	84	279	134	69	34	101	14	75	55	53	56
OPHN1	1178	628	637	1238	853	822	313	1410	963	398	800	653	2019	585	1284	642	1000	444	1230	469	459	529	377	2404	244	155	578	654	341	488	300	590	159	522	518	114	260	230	87	166	309	295	173	311	87	218	187	89	176
AFM	0	0	0	0	0	0	0	0	0	0	0	0	0	0	0	0	0	1	0	0	0	0	0	0	0	0	0	0	0	0	0	0	0	0	0	0	0	0	0	0	0	0	0	0	0	0	0	0	0
KIF22	256	105	352	243	116	199	157	247	149	191	393	116	352	136	184	157	116	121	276	150	192	92	50	152	263	97	177	432	62	109	83	148	75	178	113	57	156	175	159	343	178	154	96	227	79	176	168	163	76
SCGN	24	4	0	3	0	4	5	2	7	31	0	1	3	0	5	0	3	1	3	0	15	1	3	9	2	24	10	46	27	4	0	4	0	0	19	4	7	10	1	2	1	3	16	1	11	7	1	2	1
CARMIL1	193	110	89	87	61	86	22	254	221	43	156	125	347	246	164	67	55	58	129	191	96	121	146	102	72	28	150	55	41	49	224	192	65	54	93	19	88	29	11	31	53	84	35	60	1	26	51	23	51
PGM1	610	578	783	1246	783	778	377	1318	495	491	1005	719	1774	414	593	418	268	511	762	619	358	544	277	1245	369	156	685	331	260	182	332	1152	214	317	679	135	406	601	127	101	244	462	230	276	104	540	388	555	127
DDX1	4363	2673	2444	2483	2851	2646	1253	4269	1969	2146	3059	1956	6644	1694	3228	1694	1849	1820	2394	1214	2181	1601	813	3370	2032	656	2070	1505	1027	1068	1434	1863	640	1370	1818	647	1569	2156	1295	1246	1395	1539	1076	1086	270	1415	1242	1143	890
DNM2	1420	1039	1669	1610	965	1473	674	1953	1660	1062	2343	1241	2434	1312	1661	921	892	910	1660	945	1036	703	438	1162	1116	406	1411	1013	482	560	639	1135	587	802	904	263	730	923	707	1269	1290	655	427	1170	55	564	803	865	425
EPB41L2	3071	4817	4640	3433	1976	7429	833	8728	4493	3261	6803	6234	7048	5530	2833	3566	2049	5283	3225	2337	1079	3590	2109	3209	3691	309	3408	1309	1558	626	1004	5190	1740	2147	4102	609	1626	888	1690	1660	1584	2413	2293	1322	144	921	1415	1543	1269
RIMS1	29	7	14	38	7	6	3	3	1	9	252	1	13	11	17	71	4	1	4	3	6	0	4	26	230	0	1	65	11	33	11	0	76	1	2	11	1	30	0	137	8	1	1	1	1	7	4	10	1
MOXD1	41	46	14	3	24	8	3	6	41	19	12	19	56	4	7	18	3	13	17	502	5	2	336	9	10	1	1	2	7	5	1	3	19	3	6	25	6	3	4	36	5	64	211	1	1	3	16	3	4
STX7	1912	1642	1668	1907	1244	2292	339	2611	1781	1433	1804	1809	3273	1073	1795	1042	1095	1368	1513	1106	864	1041	598	1536	899	406	881	703	626	707	1144	1321	403	816	1480	384	898	540	613	1213	835	893	762	592	95	553	731	463	553
RABL2B	2687	1994	1666	1579	1951	1722	573	3167	2081	1170	2114	1939	2251	1233	2085	1462	1302	1303	1578	487	1255	1478	536	3031	561	754	1935	758	1446	815	797	1802	540	2816	1603	863	1688	2223	1058	1756	3030	2460	1191	2072	187	1701	1435	953	1483
KEAP1	522	280	748	607	390	549	383	560	435	419	871	345	732	518	723	330	196	362	564	611	395	166	183	255	676	197	454	441	145	154	225	368	264	329	287	149	554	419	578	644	718	338	240	615	73	451	429	380	232
DDX43	0	216	2	0	4	0	0	1	0	10	0	9	9	90	3	1	1	32	3	4	1	0	2	0	0	18	46	0	0	0	2	1	0	0	0	32	0	0	0	0	0	0	13	1	0	0	2	0	0
PTPRH	4	5	3	2	4	1	3	6	1	1	3	1	6	3	2	1	1	1	2	7	2	3	0	4	4	0	0	1	1	1	0	0	1	1	1	1	0	0	1	11	2	0	0	0	0	2	2	1	1
DCT	302	244	181	89	303	152	81	728	81	200	480	253	744	123	201	110	315	101	380	98	76	163	150	637	55	119	87	119	110	154	107	127	86	152	133	47	178	137	59	62	110	101	115	153	15	84	65	44	69
SLC35C2	651	463	842	1372	640	517	374	728	624	478	926	569	1033	903	1163	404	401	448	778	406	554	270	198	466	802	320	718	563	291	260	330	556	422	342	441	150	613	651	682	1278	897	579	349	798	90	662	474	502	386
CRYBG3	618	455	382	175	479	875	47	734	687	324	666	346	712	326	398	357	456	587	389	244	222	345	312	453	283	28	304	216	237	144	213	467	185	243	248	60	40	35	20	42	48	42	37	47	3	25	68	50	18
EPHA6	669	450	672	542	220	703	108	1409	334	86	2787	153	1588	371	367	277	640	426	480	124	272	66	203	291	591	103	67	404	164	233	141	230	381	307	103	253	46	87	76	73	348	291	63	148	8	37	126	61	154
SCTR	1	3	0	1	0	1	0	1	0	0	1	1	1	1	0	1	0	0	0	2	0	0	1	1	0	1	0	0	0	0	1	0	0	0	0	0	2	0	1	0	1	0	0	0	0	0	0	0	0
RFX3	7366	5104	4961	6043	4865	6097	861	13094	6003	4949	8988	4850	11361	3548	5501	5621	5698	3150	5879	1223	4256	4959	2100	16877	1762	1361	2951	3253	3468	3734	5959	3256	1200	3515	5504	1653	1635	3733	1190	2499	3457	2023	1696	2401	101	1350	1487	905	1282
RIF1	2058	1009	1282	1240	1491	1758	286	2667	781	841	1797	954	2961	727	1552	958	950	983	1046	434	881	814	483	2064	726	146	503	443	493	472	580	943	370	609	800	231	295	274	307	491	380	263	288	317	34	200	193	154	178
RAB21	1102	961	1811	1143	1130	1355	399	1773	685	819	2359	874	3143	1005	1765	799	893	721	1415	787	716	688	517	1969	1048	365	472	669	430	564	774	1306	609	1113	956	234	447	443	477	309	624	641	383	276	94	731	332	230	300
SLC4A4	2475	2278	2694	4043	2891	2830	345	4674	2003	1309	4501	1437	4443	4038	3174	2215	1352	868	1679	1641	2122	1600	1470	3340	741	268	1217	1362	805	603	887	1319	644	1028	1588	290	469	703	699	332	962	923	1337	467	93	185	1178	286	861
SMARCA2	6453	6747	6032	6205	5764	7266	906	9466	3655	7223	5552	4314	5783	3848	3820	3735	2434	4714	4076	1528	4462	4066	1712	4380	4540	629	3476	2294	1653	1998	4904	3206	1529	1746	4532	1001	1629	1578	1798	1759	1778	1982	1488	1222	254	1169	1366	2211	885
RDH8	6	3	5	6	8	6	6	4	15	4	7	3	19	22	16	19	6	4	3	1	8	1	3	0	2	3	1	17	2	8	6	3	1	4	6	2	5	11	5	9	22	34	1	7	3	2	8	0	16
SESN1	985	1052	802	1045	849	1350	227	1951	754	734	1211	1118	2852	622	529	656	908	996	1180	653	309	1102	450	1400	556	290	1028	381	443	375	469	1233	229	440	955	189	741	457	571	656	469	857	658	627	45	329	418	304	293
MID2	1674	885	1160	1760	1286	1497	478	2092	953	849	2796	730	4314	649	1944	779	1507	658	2195	558	956	635	339	1716	577	347	617	1424	456	732	692	647	500	1021	754	254	293	507	202	294	427	564	244	187	79	379	316	299	326
DNAAF6	2452	1669	641	859	2214	1345	460	2236	1448	817	584	1545	3619	620	1529	731	1807	980	2517	353	1062	917	310	1256	195	526	1154	622	470	700	455	999	81	724	1264	347	881	984	468	239	1091	1190	408	478	146	769	557	343	852
COL5A3	1451	2520	4159	3859	1921	1501	2867	2771	457	1201	7310	1262	4939	3428	1475	1808	832	2053	2484	1648	652	1202	809	1032	2868	2275	2708	1854	1502	2046	689	546	5411	1016	1484	1945	2115	3297	1404	5342	5853	2626	4633	3952	875	2734	3960	3181	619
SRCAP	87	56	104	149	103	60	19	97	52	66	140	61	118	63	74	47	48	66	82	52	64	47	36	112	87	27	71	49	24	60	40	106	34	38	47	22	39	57	27	75	40	34	30	45	6	23	37	25	16
PUM3	622	370	362	428	392	379	162	565	330	462	331	366	1523	215	282	279	282	257	441	161	214	181	143	426	295	119	326	268	158	357	217	355	130	309	375	188	148	144	152	197	214	222	103	130	27	171	125	66	78
CPB2	2	2	2	2	0	0	0	2	0	0	3	1	2	0	1	1	0	1	0	1	1	0	1	0	0	0	0	0	3	2	0	1	0	2	0	0	0	1	2	0	0	1	1	1	0	0	0	0	0
CHRNA3	43	20	31	7	9	65	345	375	0	27	623	13	25	227	673	39	133	1	271	62	51	0	4	1	2785	2	0	94	23	105	17	2	517	2	47	10	58	13	726	121	33	10	7	3	0	15	3	201	51
KCNN2	412	356	198	110	74	563	135	147	328	264	54	353	598	420	683	204	147	266	64	132	301	283	207	204	218	25	397	130	104	68	178	175	40	134	317	139	143	248	90	280	299	222	229	199	16	150	390	121	366
CNOT4	554	433	600	573	519	649	156	1407	576	305	836	548	1315	407	604	372	446	310	655	280	303	291	253	669	337	188	327	370	187	319	299	419	212	380	510	94	352	340	242	314	325	328	204	223	37	302	246	176	177
PSEN1	1182	1044	1337	1774	726	1339	403	3167	776	768	1693	1155	3340	1128	1245	1021	975	649	1303	757	885	900	623	1269	565	284	982	624	306	370	323	1231	409	582	1022	183	678	630	274	510	613	689	447	713	88	311	667	459	324
CPOX	228	190	200	178	194	211	56	425	178	121	267	170	598	131	221	170	141	140	217	129	98	118	72	272	127	33	124	130	61	90	158	129	71	133	166	55	104	78	29	56	82	110	60	71	9	74	40	26	33
CLDND1	1281	877	830	558	837	967	298	1774	956	516	1510	694	3330	997	916	663	559	763	1003	686	249	624	587	1351	971	227	374	478	436	387	769	949	474	651	716	477	429	404	290	525	787	657	394	532	41	461	288	264	500
MOK	1646	1181	1765	1864	1021	1680	692	3441	1147	1363	2479	1616	3003	1126	1460	1301	1603	850	1945	387	888	1200	512	2841	368	1311	1478	1273	498	1212	489	1446	603	1167	1381	419	1173	1836	495	1159	1869	1482	1029	2661	369	1163	1312	912	571
HSP90AA1	52778	35815	35144	39076	33950	49009	9775	74994	31819	41405	44230	48193	82762	28290	30786	25069	25286	32374	33804	12751	13373	36051	16759	28989	18769	7753	39292	12225	8007	15395	8675	52283	9926	20894	37853	6016	23526	13421	10411	7032	14049	21534	10468	14599	1927	15853	18532	10529	10807
RBL1	110	97	115	212	71	160	13	221	127	51	111	130	232	112	190	76	54	88	64	119	51	87	73	72	83	15	56	45	57	22	61	70	18	43	64	17	38	48	48	55	39	57	50	58	5	34	38	25	42
DLGAP4	332	435	542	916	403	437	225	541	301	413	812	373	873	654	771	270	207	679	515	333	325	382	158	305	491	108	405	286	129	202	243	1593	413	269	299	100	280	312	325	743	677	317	174	584	46	317	295	333	116
IGSF9B	2593	2544	2776	2521	1953	3840	653	5103	1460	1877	4346	2809	4044	2823	3623	2215	1706	2392	1536	637	2957	2057	1246	3183	2325	527	1560	1821	1078	1492	722	1335	684	774	1667	787	859	1389	915	3684	3224	1439	1422	1672	121	312	752	1155	909
CFHR2	0	0	0	0	0	0	0	0	0	0	0	0	0	0	0	0	0	0	0	0	0	0	0	0	0	0	0	0	0	0	0	0	0	0	0	0	0	0	0	0	0	0	0	0	0	0	0	0	0
NDC80	5	2	31	11	3	4	2	16	7	1	27	1	27	11	9	3	1	5	5	14	27	2	1	1	110	0	0	29	3	2	5	1	4	15	3	4	1	3	23	36	1	3	0	4	10	4	5	16	5
AP4E1	290	211	306	280	314	496	80	457	202	179	390	222	519	286	380	189	266	227	282	152	239	191	107	494	280	93	201	119	147	127	170	217	72	146	191	66	115	85	120	112	97	129	83	79	21	127	70	53	75
RSBN1	1055	814	1286	1169	1140	1246	207	2470	971	707	1975	938	1852	624	1035	764	753	480	1144	335	584	550	370	1712	222	205	490	407	431	360	658	487	263	767	841	97	301	422	178	99	392	444	276	222	25	250	234	160	180
MAGI3	431	414	276	396	460	337	87	346	329	356	260	308	898	321	390	258	281	304	448	263	192	232	207	492	75	151	233	246	118	203	233	239	137	167	170	53	199	204	101	133	277	222	184	208	12	111	81	34	122
CXCL2	28	39	32	59	41	20	28	18	14	39	7	7	216	17	17	18	6	60	201	61	11	224	27	185	4	18	106	4	64	17	41	1667	82	83	86	35	17	2	2	7	81	49	16	29	7	6	11	0	4
AFP	8	6	5	2	6	1	2	2	3	7	16	13	1	51	10	1	0	4	8	41	0	0	5	2	8	1	5	0	3	0	0	1	3	4	1	0	9	0	17	20	7	3	36	2	0	10	3	1	1
COL4A4	215	25	62	28	195	44	69	88	23	28	78	40	545	17	158	59	37	75	34	268	26	55	50	83	12	42	35	6	23	16	37	24	21	27	31	36	109	6	24	40	26	41	37	144	9	25	28	20	12
TCF7	1991	893	1606	1331	835	795	364	924	3508	1751	1078	624	844	1131	1816	718	500	498	775	95	1915	541	315	1146	297	393	1520	394	527	1008	488	1086	315	712	841	428	411	1251	1016	789	3527	681	361	1257	34	675	996	493	742
OSTM1	1250	1369	830	730	1104	1328	239	1830	1207	862	743	1395	2395	688	600	506	945	1243	1327	590	466	909	379	1085	741	209	785	291	361	348	406	1243	212	468	784	240	491	296	292	237	328	403	395	263	23	245	362	249	272
CDH7	0	0	0	0	0	0	2	0	0	0	0	1	0	2	0	0	1	0	1	0	0	0	0	9	0	2	0	0	1	0	0	0	0	0	0	0	0	0	0	0	2	0	0	0	0	3	0	0	0
IMPG2	50	58	23	22	42	81	10	43	57	32	43	47	87	29	54	26	23	73	53	15	36	37	19	71	6	14	45	13	15	9	11	21	6	22	25	16	15	6	11	24	51	32	17	54	0	5	12	5	18
PCNP	2339	3235	3576	2012	2487	4213	591	6011	3265	1893	5313	3286	5964	2341	2253	1813	1493	2253	2311	1105	1184	2113	860	3570	2077	431	1506	1103	903	877	2116	2683	804	1761	2954	717	1240	1044	769	660	1754	2358	1091	754	166	1799	1080	866	720
EXD2	921	637	899	1381	428	1057	239	1819	774	582	1147	681	1497	811	1026	626	449	478	780	428	407	504	488	717	426	199	739	467	218	252	248	495	280	451	661	152	393	359	235	253	401	497	329	420	80	237	433	328	324
ARG2	27	35	46	237	37	44	21	168	14	24	105	29	192	106	70	38	13	46	41	31	41	42	30	67	62	6	64	52	15	20	18	147	45	26	77	8	26	39	21	27	55	96	37	43	4	18	33	36	18
MEF2C	1179	736	881	574	1056	375	201	564	443	471	676	619	1618	503	846	296	521	299	694	996	582	572	578	609	170	116	279	248	246	168	67	499	361	638	353	171	351	204	185	320	424	537	156	203	14	172	128	37	195
PTPRC	5237	424	350	251	622	560	489	339	694	223	655	256	1383	309	442	187	2044	352	5055	1561	417	275	396	291	110	251	168	92	308	238	70	278	442	239	177	542	44	25	64	28	155	83	30	67	18	92	56	17	34
CACNA1S	0	0	0	0	1	0	0	0	0	1	2	0	0	0	0	0	1	0	1	0	0	0	0	0	0	0	0	0	0	0	1	0	1	1	0	0	0	0	0	0	1	0	0	0	0	0	0	0	1
PKP1	2	0	0	0	3	2	1	0	0	0	1	0	0	0	0	0	0	0	0	0	1	0	1	0	3	0	0	0	0	0	2	2	1	0	0	0	0	0	0	0	1	0	0	1	0	0	0	0	0
UBA5	1037	1437	1526	863	1049	1521	262	2607	1059	887	2293	1215	2385	926	1320	996	959	803	1159	507	600	1023	440	2080	934	308	735	548	545	748	833	909	445	694	1056	534	580	631	456	1004	1034	876	712	651	58	485	577	427	375
STK17B	214	134	58	67	190	181	14	87	195	113	118	79	327	92	116	63	48	186	235	137	147	108	111	58	147	23	188	25	143	55	31	463	47	98	179	30	111	20	58	66	66	70	70	52	1	44	59	19	8
CDC14B	812	667	779	1314	491	1171	162	1205	1003	513	1071	894	1899	663	1219	504	347	1068	634	475	532	669	360	812	844	83	416	391	276	386	539	751	309	412	339	156	251	280	269	483	509	470	256	383	33	196	287	262	172
ZNF510	794	649	819	1066	680	833	203	1500	736	608	1243	529	1215	498	1097	503	544	384	601	267	747	395	280	974	422	183	308	500	318	446	544	226	216	342	553	163	315	400	300	308	301	323	252	313	39	290	243	174	206
LRP2	52	39	15	6	57	10	9	330	8	20	84	37	52	43	17	17	16	17	22	0	13	9	11	39	2	4	8	2	17	7	6	8	17	26	54	9	18	6	0	4	76	5	11	9	1	12	4	6	4
ZNF506	353	385	381	313	167	443	114	668	441	276	565	292	657	311	451	313	265	197	310	159	164	265	119	404	311	115	219	185	106	168	162	302	129	218	304	103	128	125	215	332	279	179	170	166	35	202	114	114	160
JMJD4	94	40	91	163	121	77	74	86	57	112	142	66	165	110	89	39	49	63	128	67	70	27	21	43	128	64	126	97	31	42	32	59	35	50	62	12	117	123	112	113	104	119	30	108	31	132	80	96	38
DUSP12	158	139	246	261	142	192	66	293	174	109	304	176	367	156	207	106	142	118	217	118	156	111	49	216	218	52	142	159	63	111	116	107	75	97	136	72	103	109	60	108	98	196	86	70	33	166	91	77	45
AACS	212	105	162	173	213	140	99	207	74	145	237	114	360	142	282	78	181	118	188	145	114	102	67	166	237	102	100	194	57	89	50	149	57	73	98	50	187	110	134	250	106	94	54	186	13	129	77	93	40
DELE1	919	497	993	913	540	634	231	828	537	515	823	531	1174	576	697	422	348	419	598	562	519	384	337	609	729	160	369	517	365	377	290	491	324	383	384	177	368	504	417	715	399	433	335	449	32	461	342	377	211
SLC13A1	12	2	0	0	0	0	2	2	0	0	3	1	2	0	0	1	0	4	2	1	1	0	0	0	0	1	0	0	0	1	0	0	0	0	0	7	0	1	0	0	2	0	1	0	0	0	0	0	17
CADPS2	2084	3158	1170	2317	2467	3155	665	7954	1190	1119	1907	3743	5455	1987	1485	1622	2315	2239	2455	484	923	1939	761	1547	1337	680	1842	876	637	528	827	1832	1121	1115	1893	373	1545	692	826	734	1419	2690	1019	680	94	755	1307	721	1050
PCDHB4	481	48	7	25	28	28	111	17	58	11	48	13	45	7	84	58	17	30	77	102	12	12	34	16	240	5	12	20	6	12	14	16	12	20	202	21	1	10	35	16	10	15	1	23	0	7	4	111	8
PCDHA6	2	0	0	0	0	0	5	0	0	1	0	0	18	0	3	1	0	1	0	3	1	0	2	3	3	0	1	15	1	0	0	3	0	0	0	2	0	0	0	3	0	0	0	0	0	5	0	0	0
PCDHGA2	807	91	226	72	62	128	98	1127	640	162	117	356	1250	473	203	274	251	243	302	103	355	59	42	150	380	11	128	570	86	214	56	176	33	321	51	28	26	56	40	13	27	40	8	38	3	21	50	44	11
IFT25	374	584	527	885	482	704	215	838	467	324	509	436	921	203	296	516	214	355	500	183	278	604	149	992	148	184	704	268	137	365	540	561	122	240	648	139	457	1048	448	265	780	840	348	511	34	548	458	317	532
PHLPP1	818	824	1411	1472	514	994	282	1373	736	612	1317	716	1653	1181	935	683	475	681	877	619	598	563	397	1066	665	307	960	680	284	448	394	765	292	307	787	186	682	932	604	933	987	1085	645	735	74	426	727	367	571
ATP8B1	42	49	140	37	25	51	10	89	17	31	30	150	357	14	28	42	22	70	42	72	11	68	65	24	69	1	13	9	11	20	33	108	26	23	128	18	16	6	3	12	11	15	10	25	0	6	10	6	3
IL12RB2	3	3	6	4	3	1	1	9	2	2	5	3	29	2	5	3	4	6	1	4	4	3	0	11	3	0	1	4	3	2	3	3	2	6	6	2	3	6	0	3	5	3	2	10	0	2	1	2	1
SMARCD3	216	55	177	283	141	117	93	291	100	69	314	143	404	161	313	85	92	61	223	127	143	67	71	283	69	86	126	163	61	60	67	83	83	130	81	25	99	125	80	120	118	159	50	83	38	246	93	77	39
WDR70	528	408	814	547	327	588	179	850	469	518	620	412	849	296	518	341	285	349	422	274	346	300	236	401	267	139	361	431	152	265	223	287	141	351	342	111	343	381	283	446	380	368	204	374	51	256	241	270	205
FYB1	439	131	214	228	333	312	66	144	228	84	451	231	565	183	300	140	84	110	350	924	185	131	322	123	55	13	59	67	172	118	32	71	274	87	96	44	28	19	57	29	27	56	38	23	9	83	31	21	35
MPP4	8	3	3	5	2	6	2	19	0	12	4	7	11	2	5	5	1	2	2	4	8	0	2	13	7	0	2	2	2	2	2	8	2	4	8	3	6	0	0	4	4	4	2	14	0	1	2	1	1
STRADB	449	239	306	391	298	299	183	725	324	113	608	233	1180	250	465	247	242	137	295	333	204	221	155	699	283	85	172	237	139	195	309	169	169	209	279	147	164	225	182	359	222	336	185	165	37	193	123	131	187
BZW1	3196	2447	2557	2249	2073	2459	679	4607	1948	1650	3422	1930	7367	1811	2841	1441	1205	1572	2076	1230	1522	1482	821	2521	1445	317	1457	750	676	828	1129	2611	908	1429	1698	491	989	966	842	764	1428	1535	1012	552	144	718	819	685	613
PGR	846	473	20	1444	508	196	144	6	597	391	507	178	1429	14	418	487	591	764	790	153	306	578	104	404	44	104	333	296	174	200	16	286	35	151	100	84	132	33	33	38	102	275	37	83	15	58	114	42	40
C1QTNF3	150	119	123	76	68	116	28	281	46	111	194	79	126	138	98	86	64	70	87	45	78	47	44	146	106	43	45	24	37	55	54	29	98	56	65	42	53	73	83	257	197	79	91	109	5	51	51	74	59
ME2	740	564	1124	1866	688	995	204	1602	687	466	1092	831	1980	531	1108	556	427	623	783	617	341	704	356	1678	991	161	586	487	296	287	446	854	386	261	688	140	373	426	318	406	212	432	350	341	70	375	306	280	247
C5orf22	1031	631	869	953	718	854	166	1341	767	899	830	758	1116	524	930	352	652	455	720	278	552	589	330	926	505	116	546	517	252	268	290	528	144	587	576	149	302	308	243	191	294	482	258	195	32	281	221	144	187
CCNT2	1186	733	881	909	1019	872	193	1626	585	566	1424	653	2527	577	1004	590	637	572	763	379	473	620	301	1648	502	172	431	385	296	469	435	607	290	446	592	216	261	316	260	539	413	254	356	422	39	174	230	179	190
FAM135A	1461	1206	1235	1499	903	1522	243	2522	2189	916	2279	1401	2837	832	1581	858	977	862	1345	549	1154	1101	532	1670	1161	130	654	518	470	696	750	1022	443	772	798	407	200	311	157	423	391	337	241	170	10	160	191	132	254
COL19A1	14	7	1	8	17	5	2	7	3	5	1	4	11	2	3	2	9	10	10	16	18	2	3	5	15	0	0	2	1	2	2	0	1	4	8	6	2	12	4	2	0	2	1	9	0	0	0	1	0
EPB41L3	2484	2618	3995	4822	2821	4232	558	4651	2425	2144	3076	3813	5162	2550	3244	1671	1659	2647	2254	1595	1718	2475	1244	3599	2618	361	2310	1826	1005	1233	2348	2348	1532	1277	3525	774	1262	1307	1308	1250	1568	2240	1531	1210	164	940	1451	1366	862
COBLL1	1111	878	69	237	1233	196	171	96	384	203	81	623	992	134	400	54	695	613	1213	397	266	1122	459	1156	121	102	855	130	121	252	109	1810	89	143	412	43	778	87	43	14	203	498	185	155	4	99	31	7	17
DLG3	585	405	696	710	665	574	359	818	568	318	639	351	1848	263	818	374	619	311	938	269	538	333	129	556	440	299	376	385	156	210	271	282	150	316	229	116	345	402	357	941	683	437	165	524	108	383	264	361	259
KCNK2	76	1	2	5	51	8	28	0	6	8	64	1	7	16	443	14	22	2	22	19	13	1	94	252	0	4	2	3	41	1	12	1	8	61	1	18	1	3	0	0	20	36	3	0	20	85	1	0	55
SERTAD4	851	565	1359	1058	750	810	237	1824	687	563	1130	529	3100	227	821	687	664	472	988	189	296	519	267	1110	283	151	527	302	168	303	414	427	237	558	1023	230	265	375	191	252	315	434	211	196	30	314	333	207	152
TRAF5	429	307	422	735	447	353	114	849	334	272	645	266	1059	257	355	341	328	265	322	169	261	384	125	1072	296	131	282	169	200	297	334	273	157	220	316	211	168	338	186	794	605	229	228	342	24	105	204	195	176
MRPL22	359	284	466	372	280	352	129	527	298	325	415	310	666	227	342	231	189	252	324	180	334	251	112	259	184	169	309	306	110	236	196	298	87	232	291	126	458	708	407	671	459	386	242	442	54	354	326	281	250
GEMIN5	965	555	924	791	726	883	218	1436	698	664	644	629	1333	432	907	485	499	415	673	285	456	368	392	572	585	161	512	490	295	331	266	533	194	528	456	94	401	307	270	308	198	242	237	241	42	237	192	212	145
OPRK1	1	0	0	1	2	0	0	2	0	0	0	1	0	0	0	0	0	0	1	0	0	1	0	0	0	0	0	0	1	1	0	0	0	0	1	0	0	1	0	2	0	0	0	3	0	0	0	0	0
NFE2L1	4777	3305	6166	6489	5384	7023	1697	9132	5257	3693	6798	4863	8595	4315	5175	3674	2717	3081	4359	3944	3395	1882	2039	3043	5208	986	4012	2506	1495	1380	2601	2884	1559	2264	3459	556	2430	1868	3768	2588	1772	1433	1755	1656	181	683	1677	2219	763
SEMA5B	27	1	268	107	20	22	20	106	20	6	302	27	469	37	134	31	8	6	103	27	65	13	13	35	365	11	3	126	12	59	7	16	403	70	5	89	28	92	4	768	161	18	14	98	16	10	7	50	113
GSK3B	1151	1094	1891	938	1137	1719	396	2411	1012	883	2346	1201	2569	921	1485	884	940	743	1398	819	625	736	569	1380	971	230	713	705	404	409	704	782	415	703	813	266	426	440	285	341	672	613	363	315	71	362	431	281	299
ITGB5	5124	4415	7908	5910	5575	7451	2460	16302	3655	5965	11751	4178	9189	7019	4477	5494	2829	3678	4052	2786	4901	2300	1669	3113	8790	977	5743	3124	1553	1589	1823	3059	2574	1953	4264	1213	5177	3035	3655	4494	3852	3789	2421	2919	416	1838	3740	5720	1514
ERC1	1197	898	1631	1607	944	1486	468	1519	1298	920	1762	866	2109	1415	1874	901	671	859	1106	716	1023	431	576	857	1827	203	801	724	334	274	456	690	368	622	642	163	281	282	290	441	375	293	272	217	86	188	253	262	258
XPO1	5911	4075	5125	4283	5798	5890	1129	8927	3465	3512	6116	3983	10243	3253	5108	3447	3796	2821	4158	1910	2279	2948	2209	8660	2087	1225	2775	1658	1453	1765	1881	2671	1183	2077	3520	776	1473	1860	1146	2218	1619	1997	1975	1677	130	1150	1278	1066	821
RNF13	2169	2578	2968	1825	1750	3169	448	6299	2532	1815	4042	2600	5424	2088	2291	2019	1559	1856	2038	1365	1537	1541	972	1549	2323	353	1415	909	853	696	1459	1746	1001	1132	2050	799	1182	790	1340	705	1498	1013	1250	988	72	530	1269	971	961
TRPM3	362	206	174	16	195	972	18	78	27	120	480	162	151	128	51	41	14	583	43	125	37	115	295	48	235	16	100	48	56	59	202	56	25	10	49	17	36	45	107	231	115	128	67	22	14	44	15	44	10
PALB2	180	136	247	239	160	236	41	463	161	119	318	143	254	146	230	137	116	133	186	117	113	104	95	153	171	34	111	87	38	74	95	60	66	98	129	44	84	55	105	94	42	46	46	67	5	59	64	50	51
DOP1A	1118	912	821	809	591	975	198	1697	715	669	1387	670	1608	518	646	599	900	650	831	431	303	699	364	1556	585	237	543	411	410	536	318	546	276	355	468	265	285	442	144	577	514	274	358	585	9	107	329	170	275
LYRM2	1056	2003	1516	1724	930	2323	393	2871	1794	1222	1974	1629	2192	1347	1236	1048	912	1373	1257	709	720	1297	630	1516	1171	295	1390	646	450	385	607	1303	435	695	1356	366	819	671	655	717	898	1286	773	580	102	634	860	517	637
BCKDHB	577	412	1296	1736	334	1670	161	2330	702	399	1495	580	1367	500	924	855	216	318	346	344	273	436	280	703	375	62	397	581	165	92	263	492	757	428	570	61	350	213	149	139	77	461	205	283	41	263	269	299	80
KAT6A	2235	1293	2001	1668	1810	2391	670	3473	1924	990	4140	1410	4815	1160	2313	1193	1310	1183	1539	688	1200	888	662	2328	969	458	979	930	550	698	1093	1234	517	1062	1077	397	518	530	422	709	1040	623	340	496	68	436	426	367	592
TUT7	649	482	459	354	433	676	99	911	578	478	590	492	885	339	500	352	312	342	420	276	318	360	207	683	239	74	274	277	192	338	316	414	138	232	430	142	197	187	187	171	343	219	166	229	15	112	145	112	141
ULK2	1550	1797	1244	2330	1393	2080	584	2654	3307	916	1850	1856	3448	1351	3317	1250	1273	1434	1837	558	1246	1256	504	2112	1493	509	1440	852	647	417	1304	1559	311	717	1462	495	652	753	697	924	2045	1263	680	935	128	682	760	452	861
GRHL2	1	0	0	0	1	0	1	1	9	1	2	0	0	0	1	1	1	0	2	0	12	2	0	1	1	3	0	0	0	0	0	0	1	0	1	2	1	2	0	3	20	3	0	5	0	0	0	0	8
TNPO1	4211	2397	4666	2938	3232	4058	529	7053	3400	2926	5107	2722	6269	2028	4273	2389	2472	1829	2641	1442	2505	1729	1822	4446	1596	265	1223	1784	1352	1381	1664	1867	1067	2584	2054	432	554	518	382	315	373	597	573	359	78	528	326	280	205
PLOD1	891	262	1347	1063	642	675	624	1542	798	507	1320	522	1621	617	1076	493	302	285	727	879	416	168	227	418	1606	396	504	482	223	247	302	431	513	577	454	151	779	875	855	923	748	358	406	766	127	458	495	881	386
P2RX5	6	1	0	0	3	0	1	2	3	1	5	1	7	2	9	2	0	1	6	6	5	0	1	1	0	4	1	0	4	0	1	1	12	1	1	1	11	2	3	8	12	3	0	5	0	7	1	1	2
ITGAE	227	145	189	356	171	226	156	306	352	187	343	165	394	220	482	143	152	120	325	128	258	106	46	259	191	196	221	241	89	158	110	154	56	140	246	115	107	116	198	205	327	241	117	116	76	406	162	103	131
DIS3	841	677	1017	422	847	525	157	1691	211	532	1157	437	1795	417	1098	279	564	421	761	458	503	277	314	784	366	96	239	178	338	281	245	331	244	378	321	105	223	178	228	97	205	171	199	83	41	150	116	163	92
PIBF1	493	458	528	233	553	432	130	1256	183	388	645	307	1038	296	639	207	462	203	566	207	244	196	142	610	137	127	231	89	203	267	184	318	135	306	368	143	227	231	242	71	337	185	218	110	11	124	154	175	155
TDRD3	407	476	611	450	360	357	200	1168	135	349	859	354	1065	310	729	237	403	254	463	173	232	235	174	769	234	232	206	180	167	261	187	277	328	296	301	130	448	310	432	412	429	250	284	399	40	312	230	308	250
NUFIP1	183	186	241	126	132	130	63	353	51	106	263	92	431	110	334	78	142	70	178	74	111	65	56	184	75	48	93	40	74	80	72	69	67	127	87	43	79	48	87	84	105	93	79	38	4	74	39	65	68
PDS5B	794	703	1109	781	701	757	152	2300	286	710	1448	484	1967	597	1216	574	615	415	736	354	458	340	316	1047	377	126	230	218	278	231	346	342	342	542	456	66	217	156	188	143	90	132	174	124	31	158	128	189	90
OXCT1	609	416	1178	1103	244	853	105	1396	233	708	702	456	1129	424	620	613	257	334	263	599	345	448	343	599	286	34	334	452	125	123	287	464	241	345	530	49	428	266	201	112	95	329	197	216	16	207	221	269	110
RRAGB	557	668	538	662	355	963	289	1270	908	376	687	631	1414	480	907	476	585	515	816	320	600	454	111	813	585	212	516	576	235	457	410	565	154	420	509	266	344	356	253	412	650	470	264	275	45	229	324	206	325
EPYC	0	0	0	0	0	0	0	0	1	0	1	0	0	0	3	0	0	0	0	0	2	0	0	0	0	0	0	1	0	0	0	0	0	0	0	0	0	0	0	0	0	0	0	0	0	0	0	0	0
CYLD	2022	2125	1629	1851	2938	3053	471	2922	1243	1813	2000	2120	3855	1241	1531	1250	1543	2544	2193	1045	924	1811	958	2147	1558	493	1475	931	362	600	802	2085	601	811	1650	281	1092	521	777	794	904	978	722	697	112	499	667	401	518
SLC27A5	126	108	176	199	55	111	105	184	195	125	214	119	154	91	150	102	57	89	122	67	109	71	52	97	136	96	146	136	44	78	46	114	63	84	99	58	225	169	298	458	531	272	143	262	81	322	179	147	194
ZNF324	172	180	260	323	143	210	81	432	241	171	348	188	477	140	251	140	145	197	248	99	215	134	97	199	168	88	154	146	78	76	101	199	103	131	130	54	163	148	124	220	305	113	80	256	14	93	114	73	94
ZNF671	224	347	254	476	129	310	160	598	344	210	395	224	647	214	346	264	215	191	257	130	259	159	99	345	206	161	290	201	81	124	142	129	81	160	188	84	174	182	128	333	296	252	164	290	9	166	189	113	169
ZNF416	115	154	132	197	66	133	49	330	214	88	180	113	335	82	192	75	72	83	123	67	103	68	69	108	100	38	68	92	26	57	77	50	31	69	82	36	96	83	87	99	69	72	41	71	6	46	57	64	67
ZNF586	125	96	104	102	74	78	50	155	88	89	115	63	231	61	103	116	50	77	77	60	67	74	49	204	88	21	89	60	54	82	43	112	51	77	97	54	50	74	54	109	102	50	66	59	5	52	37	42	35
ZNF446	152	99	174	356	116	147	136	192	208	153	260	133	274	187	216	135	105	124	205	102	135	74	32	81	144	81	208	160	48	72	87	149	106	143	127	48	240	179	209	525	540	238	100	382	31	144	213	133	166
ZNF264	723	910	787	1013	490	996	212	1966	1128	432	1175	871	1783	571	966	729	719	555	832	270	549	650	296	1304	385	206	521	298	221	317	425	522	168	426	683	212	327	337	246	330	690	484	282	312	9	213	258	201	275
RPS5	1859	961	2474	2348	1145	1996	1810	2149	1927	1626	2673	1491	3747	1582	3831	908	895	1304	2142	1313	1576	528	416	627	2158	478	2027	2229	762	647	629	1293	638	1273	796	363	1562	1742	1560	2142	2027	1921	745	2572	940	3039	1484	1547	801
FAT1	8042	9918	8710	14087	4215	14159	2052	17725	6881	6047	14299	9014	13211	5604	8041	9948	5770	11397	5950	1294	7039	7957	3668	9546	5509	1162	6706	4787	2209	2317	1712	14553	1760	2372	5410	882	1920	2893	1992	4196	3168	2904	1985	1498	138	499	1755	3730	1166
YTHDC1	1566	1518	1834	2603	1270	2141	573	3218	1219	1185	2414	1408	3299	1311	2180	1235	1221	1107	1649	727	1324	1111	570	2241	679	653	1185	885	448	784	803	1486	521	1026	1250	355	866	824	641	557	938	988	673	653	156	644	697	632	500
CHMP2B	786	923	811	458	675	1055	205	1654	904	536	1424	851	2299	616	837	634	584	569	907	406	364	535	292	1272	347	116	461	278	322	345	553	859	224	631	800	265	214	230	146	89	479	505	263	213	32	429	245	150	137
SMAP2	812	721	561	694	1208	1125	282	954	644	570	1481	952	1494	681	543	497	457	411	819	901	422	555	351	887	253	342	935	541	721	361	441	804	222	341	869	122	673	771	464	369	980	1346	447	675	110	780	590	410	450
PPIE	800	676	1210	1312	670	1143	508	1817	831	711	1404	786	1711	785	932	708	666	589	954	417	620	543	266	1144	417	402	899	639	357	482	538	634	314	489	660	190	935	1228	635	544	1124	1013	461	1102	124	1105	761	630	500
ZMPSTE24	1453	1135	1368	1864	1281	1766	233	2760	1314	935	1520	1228	3362	1160	1398	946	784	952	955	564	891	815	438	1510	553	99	852	393	418	333	643	1053	316	566	881	140	383	364	378	264	411	427	378	298	50	270	408	296	197
STARD7	4206	2580	3193	3815	3974	3329	2734	5104	2752	1922	4678	3602	12035	2177	5695	1886	2619	2039	3960	2240	2455	2160	1614	5034	2026	1050	2581	1564	1263	817	1197	2550	796	2231	2190	589	1777	1195	783	912	1227	2768	887	956	558	2685	1044	975	746
NOA1	158	142	209	289	155	170	51	265	202	110	183	138	329	146	309	114	110	110	186	101	201	101	61	82	103	84	163	95	55	66	110	168	59	90	140	60	153	154	122	111	97	102	111	100	19	75	136	79	109
REST	1051	980	1427	1873	1040	1720	243	2254	1076	890	1792	1121	2430	1056	1291	880	849	803	1163	428	796	772	381	1449	382	182	682	364	257	369	761	956	266	669	1001	125	205	265	247	170	284	340	239	159	41	241	179	161	167
HAL	2	1	2	0	10	2	0	3	3	1	5	1	7	1	1	2	0	0	1	3	4	1	3	6	0	1	20	1	1	3	1	6	1	2	8	0	2	2	1	1	1	3	1	4	0	2	1	2	0
SSH1	1955	1117	2338	1216	1952	1232	612	1744	814	1474	3494	870	2772	1267	2522	755	1197	758	1659	971	1128	699	723	1793	1090	712	570	833	451	526	681	1717	677	1149	772	205	441	540	329	611	483	470	314	446	109	449	354	353	264
GSTP1	2776	990	2522	2869	2798	2047	2271	1538	1657	2314	3466	1699	3399	1917	2180	853	1070	1691	3835	1845	1668	781	600	1097	1817	2230	3249	2458	637	1129	1030	2262	921	893	1365	604	3558	5253	3420	5114	4415	2999	1337	4615	1328	5887	2477	3095	1731
APLP2	10195	6393	12065	12060	6567	11059	3113	21060	6082	6762	15456	7048	22576	7250	6595	7252	5356	5304	7460	6356	7970	4034	3286	4778	16974	1894	4097	5845	2423	2407	4040	5376	4876	3107	7180	1512	4758	5277	6891	7105	3746	3403	3688	3880	445	1135	4315	6988	3684
FAM234B	940	579	898	578	712	492	289	1081	343	655	885	343	963	421	917	389	754	222	850	286	380	294	243	817	679	414	243	671	367	295	556	278	251	409	335	171	269	387	187	224	135	174	175	140	19	257	124	92	170
SLCO1A2	102	19	9	38	21	16	58	15	11	15	42	7	221	78	31	17	7	13	3	25	6	10	94	324	1	3	3	12	22	14	24	3	29	36	9	32	5	6	3	1	10	22	3	2	12	6	2	1	8
WBP11	1749	1761	2001	1587	1536	1737	745	2564	2056	1405	3230	1716	3165	1471	2107	1017	1527	1166	2441	860	1530	1139	614	1670	1607	796	1456	1168	531	759	1094	1737	655	1161	1419	451	1005	1309	571	751	1647	1256	597	769	83	980	867	623	856
EIF3I	1648	1436	2093	2356	1796	2164	858	2901	1539	1363	2401	1496	4025	1322	1410	1171	785	1130	1640	1026	831	1154	713	1803	1030	849	1787	1129	694	920	897	1726	821	963	1574	400	1962	3033	1652	1796	2104	2015	1344	2020	349	2162	1667	1594	1292
NKAIN1	7	1	1	1	1	1	1	0	0	0	0	0	2	8	1	0	0	0	0	2	1	2	0	1	2	0	0	1	0	2	0	0	0	1	0	5	0	2	0	0	1	0	0	0	0	0	0	1	2
COL16A1	1527	918	4054	2185	2803	984	1334	2578	487	3895	6873	1005	3111	3413	791	1500	696	664	2265	1201	261	553	1029	3515	2064	1466	1412	3673	1431	721	1230	1954	4468	1794	1207	257	4404	2992	4801	6779	2628	1351	2570	5689	693	4447	3455	2328	626
TXLNA	1314	1221	1501	1821	1445	1782	743	2711	1644	999	1731	1369	2600	1313	1223	1134	1057	986	1552	999	896	1190	547	1757	722	583	1368	983	456	632	720	1839	659	764	1140	260	1050	1192	595	707	1582	1257	733	1367	204	933	905	912	503
APOB	13	13	14	11	27	20	5	6	1	43	34	6	64	8	3	4	8	40	17	6	13	2	3	21	46	0	33	25	14	7	4	5	1	2	15	11	26	7	10	13	2	0	20	1	0	5	4	2	1
NCOA1	1980	1573	1723	2253	1900	2367	907	2598	1297	1132	2510	1483	4852	1558	2583	1230	1148	1062	1544	1168	1310	902	1006	4156	775	427	1152	995	584	509	861	1364	731	1015	1278	286	766	611	520	845	1098	1076	965	918	193	878	772	511	694
AGBL5	858	526	762	1036	646	823	502	1325	904	538	943	552	1815	553	976	571	486	447	749	251	474	381	206	822	571	249	695	597	210	326	440	495	217	446	556	170	410	423	365	630	667	734	277	573	120	687	392	426	276
EFR3B	765	403	486	1005	774	578	319	860	447	328	569	445	1484	307	712	489	346	411	495	354	409	314	295	1062	860	219	507	514	271	351	470	512	250	348	567	153	353	586	268	755	424	408	228	452	61	332	397	295	248
KIF3C	340	119	285	296	403	209	229	247	189	148	413	164	1100	233	448	194	80	180	187	490	146	149	152	227	280	64	133	126	86	57	246	240	163	72	198	65	138	66	91	162	122	200	89	93	28	122	102	85	88
RAB10	3699	2481	3180	3079	3283	3338	987	5622	2134	1991	4316	2485	8836	2269	3397	2068	1568	1953	2392	1882	1823	1732	1089	3596	1721	288	1501	861	849	821	1553	2404	1051	1456	2372	574	876	823	931	936	1070	1756	1151	687	157	961	969	724	700
GCKR	4	3	4	1	7	3	0	9	0	5	21	9	13	9	6	6	0	6	2	15	1	3	10	6	13	0	2	1	5	3	2	4	27	3	1	4	6	4	3	8	9	5	9	2	3	3	1	11	2
HADHA	2931	1809	2831	3245	2209	3144	1282	3949	1881	1589	3210	2095	6973	1542	2648	1666	1312	1579	1954	1812	1713	1940	1035	3346	1906	734	2405	1170	765	874	1210	2596	906	1266	1881	473	1871	1829	1186	1719	1147	1783	981	1488	359	1483	1482	1816	637
MAPRE3	2493	1288	1440	1744	3148	1540	1162	2022	1882	1534	1638	1522	4387	1153	1621	977	1318	1332	2252	779	1226	925	476	1776	1131	832	1856	959	654	791	1246	1898	569	803	1365	427	1912	1977	1528	2670	2989	1750	881	2199	232	1781	1512	1096	743
CAD	778	316	845	983	593	689	423	998	468	357	1021	400	1469	636	720	533	257	302	412	368	359	217	210	500	566	196	407	480	163	122	214	258	322	343	228	96	300	212	289	779	261	234	227	571	58	198	244	276	91
CD59	7108	5945	4839	6047	4913	6652	3987	10956	5135	4644	5548	4681	17868	5025	5348	3436	5892	4422	7498	5044	4044	3444	1954	3435	5344	2265	3806	2472	1969	2204	3292	4625	1795	1657	4685	1871	3854	3163	5827	5372	6562	2748	3033	2765	471	1745	3518	3686	4385
CD82	916	295	608	444	902	341	200	655	796	354	695	766	880	285	209	344	506	190	1124	932	731	229	212	210	274	193	606	235	175	180	90	494	100	116	356	48	827	532	93	118	219	383	106	248	17	146	172	300	176
BCORL1	269	85	198	241	223	160	134	236	158	97	229	115	612	163	398	152	109	130	270	106	82	89	84	149	158	80	106	168	103	100	86	275	87	113	136	32	99	92	94	171	124	66	70	184	27	67	50	65	34
ATRX	5607	2742	3106	2621	4090	4193	722	5487	2795	2241	3589	2979	8736	1737	4686	2118	3832	2222	4116	1369	2573	1881	1222	3871	1823	334	1366	2263	1122	1024	978	1740	636	1524	1735	373	324	518	280	453	570	564	357	266	248	344	353	316	334
AK6	324	273	401	307	224	345	103	462	297	246	451	323	551	245	405	171	131	226	243	141	272	149	138	284	241	72	185	144	115	196	173	365	165	265	347	113	223	240	289	183	342	355	251	145	27	331	174	142	189
FCN1	3	7	8	10	7	6	6	6	1	4	2	2	124	14	8	0	6	12	11	16	3	9	7	1	5	0	19	3	3	9	2	78	10	31	4	7	1	0	0	0	3	4	2	2	0	9	1	6	1
MYNN	311	373	394	215	302	459	65	820	262	251	525	334	672	240	340	250	235	280	281	108	155	257	117	493	189	57	227	108	130	141	244	299	80	179	222	105	131	105	75	63	158	135	108	97	6	119	81	63	66
MECOM	175	161	106	42	217	165	101	68	239	36	111	131	86	299	45	117	157	20	731	111	24	78	47	285	184	32	741	32	41	71	58	57	27	34	274	31	57	4	88	19	60	35	29	37	1	29	24	13	7
SCAMP1	4263	3413	3680	2260	3353	4718	289	4641	3494	3289	3483	3219	5065	2752	3276	1849	2254	2288	2549	739	2572	1897	1100	3739	1486	360	1359	1122	1614	1010	1526	2506	414	1629	2518	450	679	736	761	643	1187	849	964	479	60	582	740	407	573
PREP	279	300	244	349	219	313	126	597	154	180	362	236	794	325	321	196	150	172	295	371	121	186	112	185	362	64	185	133	70	82	109	232	99	164	198	58	165	153	122	201	135	144	141	135	12	87	170	121	119
HACE1	363	383	429	451	294	666	92	824	478	316	610	422	896	276	444	268	278	301	484	211	178	300	119	648	305	66	214	255	154	136	231	298	144	266	253	73	130	143	76	105	98	190	127	169	28	109	113	89	73
SEH1L	224	221	496	468	132	312	77	512	257	191	420	224	702	149	320	185	115	306	216	185	151	209	103	481	324	40	168	230	70	247	163	458	159	136	270	74	132	129	72	152	172	147	184	76	29	114	98	80	53
WDR47	1140	917	904	1019	1414	1472	288	2469	1185	786	1197	1146	2725	995	851	865	905	769	1333	435	481	993	435	2222	325	153	1133	364	494	316	897	1380	230	715	1138	143	374	316	211	93	343	507	254	297	26	386	346	191	184
WDFY1	755	628	868	954	875	1106	217	1569	471	524	1258	685	1846	748	995	601	366	535	672	409	417	574	262	1346	480	99	416	207	204	233	448	627	288	395	687	129	260	190	212	202	285	324	270	168	37	241	235	144	129
OVGP1	64	68	54	56	20	70	35	114	37	52	165	24	107	42	43	57	62	39	61	18	63	47	13	115	24	78	17	37	18	51	58	42	60	115	60	45	55	66	61	233	359	45	65	313	0	34	97	59	106
SLC25A24	249	208	240	232	235	421	44	617	232	176	297	314	721	235	221	232	190	215	313	184	111	198	109	424	108	16	204	94	97	106	208	245	41	182	252	38	112	77	21	42	38	125	102	27	2	43	75	46	20
MAP3K4	612	699	677	899	339	641	222	1018	707	371	691	481	1101	469	494	392	498	414	647	399	355	460	244	1086	467	238	409	479	220	493	473	465	279	336	351	193	321	256	154	495	472	263	215	323	45	162	158	147	240
PILRA	115	37	53	46	70	53	41	45	69	40	82	37	151	59	105	35	29	28	76	205	35	30	56	47	64	48	41	60	27	64	30	36	58	30	34	26	62	63	58	235	143	56	54	113	3	59	63	87	57
IGSF9	34	3	67	55	66	5	13	48	14	5	151	4	37	11	38	17	14	4	22	4	6	1	5	24	38	8	4	111	6	11	9	3	50	32	4	2	11	49	7	71	4	9	0	70	24	27	2	17	7
ABCB1	298	83	62	42	106	80	102	116	78	60	129	72	130	232	111	76	60	46	78	149	90	39	151	188	78	7	14	51	72	85	106	37	191	28	50	64	3	14	17	21	83	44	36	14	4	13	17	12	34
ZNF213	126	44	181	267	113	106	158	146	126	111	249	94	207	141	146	75	84	64	187	82	80	35	33	48	233	52	160	178	26	61	55	58	72	88	83	22	93	181	211	572	210	124	56	211	56	152	170	145	57
AKR1B1	1951	1181	1056	858	1811	1246	1228	2027	1116	822	1493	1906	3409	714	1536	681	1018	977	2210	2141	724	893	593	1680	824	789	1293	1253	764	719	599	1766	305	967	957	413	2652	1259	551	720	1128	1719	674	743	260	2236	894	816	496
CPNE3	3281	2126	2367	3772	2135	4037	707	6020	3613	1575	4651	2791	8766	1845	3061	2079	1840	2263	2268	1233	1213	1977	973	3408	1196	523	2018	757	835	848	1218	2629	519	1060	2061	548	959	684	827	721	1206	1257	819	670	70	574	944	532	735
RRN3	642	487	829	739	667	771	175	1294	380	444	964	532	1549	471	603	413	433	492	637	310	399	381	262	602	590	147	384	365	180	275	356	741	301	355	511	99	410	202	346	347	255	274	247	265	36	215	220	240	216
CTTN	1786	1557	2139	1671	1557	2028	949	2245	1507	1345	2889	1992	3433	1612	1351	1155	1093	1819	2305	1271	1196	1123	636	1719	2315	1022	2230	1274	751	857	820	2296	809	592	1603	547	1617	1622	1472	3724	2373	1330	1331	2225	181	1070	1545	1807	1036
WNT11	26	5	52	24	9	21	17	32	6	40	65	11	16	3	55	22	10	25	15	3	40	6	3	4	38	5	3	16	3	27	107	8	14	5	31	16	13	37	12	31	27	2	0	93	8	2	17	41	23
MTIF2	616	654	569	768	618	737	225	1106	500	415	654	574	1565	416	669	410	371	453	499	305	340	445	249	544	495	141	485	279	196	151	299	467	152	311	490	159	251	304	305	421	328	472	278	231	41	343	330	221	232
DDHD2	1867	1585	1756	2415	1824	2973	579	4220	1588	1282	2676	2238	5913	1436	2254	1372	939	1785	1642	777	835	1919	634	3355	879	399	1793	594	502	638	1085	2481	408	878	1872	402	921	569	664	716	975	1091	816	815	85	706	922	623	412
TTC39A	4	7	7	7	16	6	1	6	5	0	9	4	11	2	6	2	2	6	5	140	1	1	5	2	9	1	1	0	2	4	1	4	3	4	8	3	0	4	2	5	3	1	4	8	0	8	3	5	3
EPS15	1395	1385	1979	2221	2024	2710	330	3409	1098	1195	2935	1670	3744	1709	1419	1386	995	1055	1358	1117	645	1130	798	2770	909	363	1113	743	573	475	924	1507	703	970	1929	270	784	774	683	455	833	1184	922	719	78	561	855	601	520
ORC1	8	11	16	17	9	10	6	14	12	5	20	12	25	10	12	11	3	6	12	16	11	6	2	10	18	3	5	17	4	2	4	6	7	11	9	1	17	7	4	4	10	4	6	22	7	5	9	5	2
MGST2	324	158	147	364	250	199	154	164	134	115	143	223	691	114	193	89	142	114	305	232	209	136	128	203	187	165	231	147	56	96	37	229	73	66	185	91	308	170	321	312	306	143	152	267	53	114	139	104	186
CHERP	223	85	294	267	158	98	115	183	199	210	377	143	270	193	300	85	115	123	283	113	138	57	48	124	166	73	193	241	66	92	70	118	97	131	88	32	127	122	145	286	220	107	73	217	5	83	139	136	49
ATG16L1	408	247	283	385	384	354	217	549	272	163	381	254	1235	247	402	224	267	223	336	214	220	245	142	481	364	129	309	194	131	159	159	327	109	229	264	94	154	142	181	438	228	203	142	235	36	230	119	103	73
USP40	2679	1570	1186	1597	2305	1866	1110	2554	1505	1082	1639	1608	4121	1235	2183	933	1342	1453	1740	737	1061	1111	573	2495	803	520	1436	839	559	596	628	1084	378	600	845	264	832	738	939	1569	1341	867	589	1499	170	667	856	583	501
POMGNT1	1352	823	1853	2008	1512	1539	781	2470	1199	971	2110	1189	3156	1150	1445	866	1004	735	1575	743	657	682	510	1189	1255	525	1262	1200	535	445	718	1013	919	695	919	220	1182	1419	957	1206	1375	932	624	1397	246	675	754	1120	729
RAD54L	5	2	12	14	4	4	3	21	4	2	21	2	21	4	5	7	4	3	5	7	8	9	1	11	15	1	1	28	3	3	4	1	14	5	4	3	2	6	2	12	2	8	8	10	0	3	8	6	3
MAST2	831	389	392	571	679	554	329	758	664	481	654	584	1283	363	693	227	484	354	731	374	304	236	183	462	266	272	338	340	273	156	220	303	237	334	323	87	409	512	394	497	1179	382	257	567	55	314	352	302	263
DNAJA1	10617	5852	5048	6758	6670	6103	1449	10817	7241	7092	5174	4192	12096	4450	8070	3324	3081	5074	5851	1892	4555	3574	2392	7137	4204	1076	4147	3606	2267	3848	3553	7357	1732	3395	4882	1195	2360	2534	1496	870	1879	2982	1200	1127	515	3432	1625	1467	1052
B4GALT1	742	332	548	540	555	423	164	523	476	419	612	358	1403	225	733	237	429	311	770	591	578	306	232	664	395	142	303	414	367	414	405	870	320	252	340	127	255	338	217	304	470	256	118	251	38	163	152	182	139
CHMP5	1812	1982	1734	2369	1926	2269	369	3065	1932	1881	2428	1722	3245	1218	1601	1213	662	1536	1286	673	1161	1222	554	1961	1253	336	1258	929	571	971	1623	1825	556	678	2244	628	1293	997	1423	500	1455	1367	845	888	121	1264	1001	761	689
NFX1	952	723	863	950	659	891	257	1298	684	698	1141	618	1451	495	963	481	462	541	602	509	806	472	300	1050	631	156	518	685	304	638	611	423	311	415	639	233	316	548	362	720	581	436	291	376	98	355	272	202	280
AQP6	312	111	197	155	325	122	285	186	205	223	294	142	356	103	360	101	259	104	400	78	307	95	67	341	287	166	243	315	75	226	179	93	72	111	69	77	161	145	189	287	334	165	56	166	33	270	114	70	88
DIMT1	342	248	323	294	438	340	65	514	282	324	323	246	680	196	492	146	168	207	303	112	171	248	125	543	189	55	263	189	127	186	151	273	104	174	299	59	180	149	91	60	114	250	113	63	18	149	157	75	80
IPO11	1525	1152	1126	914	1127	1412	200	2209	1960	1001	848	1369	1998	904	1177	859	777	876	1092	388	947	613	491	696	553	192	1095	387	433	350	358	913	137	500	803	131	282	237	354	317	271	528	347	144	49	272	168	218	253
FOLH1	47	6	8	0	2	11	3	5	2	1	3	6	10	20	2	4	1	1	1	6	2	6	0	37	100	0	0	0	4	1	3	2	0	3	0	6	0	3	0	4	10	4	1	1	5	0	2	2	11
EIF2AK1	4000	2945	2905	3184	3191	3353	2215	7506	3576	2001	4034	3435	8580	2413	4645	1886	2778	1807	4482	1426	2680	1624	1273	3264	2692	1829	2441	2444	1451	1817	2072	2243	1193	2238	2479	659	3657	2958	2712	4327	5263	4294	1899	1921	479	2621	2109	1676	2830
NME8	10	2	3	3	4	6	2	4	6	0	3	4	11	1	1	4	1	0	5	4	0	3	1	4	0	3	1	1	3	1	1	0	0	3	1	1	0	1	0	2	3	1	5	3	0	0	0	0	3
EPDR1	1706	1080	888	398	2046	1355	709	2600	1079	602	673	1614	3862	1209	1478	575	1426	909	1746	1072	1028	628	664	1020	775	446	1043	563	628	509	359	835	204	528	843	267	1527	398	1062	320	791	986	478	399	43	628	526	385	595
SNX10	248	123	143	160	173	135	21	217	146	99	331	110	310	75	237	51	88	65	134	636	104	57	80	170	40	13	29	44	74	75	81	31	28	64	34	39	17	80	33	61	115	85	40	60	16	45	28	15	50
SEPHS1	947	1027	1469	1580	938	1357	841	2588	777	824	2184	920	2383	1233	1956	894	825	650	1351	461	911	549	388	1549	1275	430	731	921	430	413	851	670	452	893	835	282	866	1042	548	691	897	1090	549	690	226	1393	664	617	651
MRPL28	215	125	337	469	280	235	260	271	274	239	360	227	326	246	255	141	110	205	346	180	146	75	55	133	315	173	358	282	62	112	141	208	123	127	155	53	494	351	588	981	467	295	171	554	239	685	497	326	185
HBQ1	0	0	0	1	1	0	0	0	0	0	0	0	0	0	0	0	0	0	0	0	0	0	0	0	0	0	0	0	1	0	0	0	0	0	0	0	0	0	0	1	0	0	0	0	0	2	0	0	0
ITPKC	108	135	161	205	128	148	94	213	152	83	280	172	323	141	188	116	84	174	200	138	84	88	73	98	119	73	131	105	49	94	68	642	125	85	98	34	111	136	112	184	652	287	66	210	17	97	115	106	54
CEACAM6	1	0	1	10	0	3	0	1	0	0	4	0	5	0	0	0	2	0	11	0	3	0	1	1	0	0	4	0	0	0	0	0	1	2	1	0	2	1	0	0	1	1	0	0	0	0	1	0	0
FAT2	9	6	12	7	5	10	0	14	7	8	13	10	8	4	13	6	3	1	7	10	6	6	5	2	9	1	1	15	4	9	1	4	3	2	1	2	2	1	0	3	1	0	3	3	0	0	2	0	3
RBM22	1064	671	1343	994	518	765	327	1498	803	734	1242	576	1838	572	1052	604	400	499	754	479	649	449	431	831	711	226	562	635	350	595	463	651	353	729	604	247	456	534	329	652	483	523	369	410	90	533	404	312	294
TMED2	4208	3666	4848	3698	3753	4105	1335	6981	3781	3168	6177	3456	7818	3401	5490	2214	3700	2508	4618	1808	3798	2152	1291	3455	3597	983	2150	1733	1302	1224	2362	2977	1319	1863	3059	741	1578	1419	1649	785	1899	1729	1288	869	102	1554	1175	968	1079
ERO1B	633	303	341	601	484	444	113	661	352	175	562	274	1437	288	649	257	386	234	488	171	187	217	147	870	440	84	173	199	191	197	268	274	91	208	181	89	90	129	76	138	136	131	93	90	7	93	61	55	46
ZFAND6	1852	1995	1596	1842	2045	3150	469	2865	1383	1255	1848	1716	3209	2461	1965	1261	1630	1222	1799	702	1491	1190	460	1860	1495	264	1239	724	649	948	769	1512	446	1083	1941	517	815	474	1058	341	938	1559	660	481	79	1008	645	486	561
HSD17B2	2	0	3	0	0	1	0	3	0	2	0	2	1	0	0	0	0	0	1	0	0	0	0	0	1	0	1	0	0	0	0	1	0	1	0	0	1	1	0	3	0	0	0	3	0	0	2	0	0
TXLNG	1278	699	502	795	768	1061	379	1435	687	373	709	474	2378	349	1391	326	690	822	1158	327	397	760	255	1767	454	214	498	512	424	532	273	967	265	487	515	187	244	530	220	425	809	419	240	657	53	315	316	141	205
PPEF1	156	76	27	63	63	73	149	86	30	21	104	94	295	38	102	36	104	40	228	27	58	49	12	105	48	95	45	72	38	76	14	83	32	54	76	65	94	47	58	125	283	152	72	185	24	32	39	23	153
LAT2	263	117	175	122	194	108	77	108	109	104	218	114	413	167	144	66	60	111	198	531	112	95	189	107	95	22	85	42	82	106	16	60	199	74	64	58	95	73	77	58	105	121	35	93	11	82	68	46	57
HUWE1	10735	3772	5161	7230	6121	7003	3086	8678	4614	3430	6539	4024	14655	4166	8395	4122	6265	3546	6796	3207	4547	2296	2296	6765	4274	1915	3107	5861	2467	2603	1798	2977	1698	2984	2954	1079	1744	2311	1809	2297	2237	1706	1265	1749	718	1007	1815	1584	1328
ZW10	256	203	239	295	183	291	54	437	226	168	236	205	463	133	205	176	155	192	186	158	123	150	101	230	200	30	177	95	92	113	143	229	86	81	181	65	90	96	79	89	64	130	87	73	7	51	80	106	58
ALG9	184	145	225	256	163	184	64	343	108	100	292	183	371	109	190	127	124	111	164	71	133	90	68	221	143	55	91	125	77	86	122	107	57	67	124	46	67	139	64	174	94	59	78	85	8	64	65	76	74
MYBPC2	0	1	0	2	2	3	1	2	0	1	4	0	2	1	0	0	0	1	11	2	2	0	1	0	2	2	0	0	1	2	0	1	5	1	1	1	3	0	1	2	0	1	0	0	0	1	0	1	0
NOX4	6	2	12	1	3	6	1	15	2	3	20	8	18	11	22	13	3	1	4	10	5	3	0	3	168	0	0	1	2	6	3	8	3	5	2	16	0	5	10	2	3	4	3	0	0	0	4	2	0
ACOX3	123	108	196	319	147	144	48	300	75	77	321	123	219	172	145	93	78	97	114	90	80	69	78	124	142	80	97	70	30	51	63	136	125	56	99	13	143	68	115	171	156	97	106	137	16	78	70	112	64
MTMR2	600	865	624	919	626	1278	157	1428	590	510	958	1055	1939	532	463	681	595	697	763	323	371	777	256	1422	324	169	1275	260	249	285	432	1110	208	238	1054	204	395	566	381	548	598	790	597	450	21	242	541	375	310
PPP1R15A	1160	1085	1301	1906	1433	1313	646	1415	1217	1455	913	1279	2846	813	889	888	911	1151	2335	627	580	1098	573	1704	802	1603	3154	766	987	1514	1052	4753	1354	1386	2829	451	1541	1225	887	1317	3417	1985	478	1914	135	1605	887	984	824
HSD17B14	135	63	103	227	134	145	50	220	109	98	171	181	286	90	105	105	46	172	169	222	102	122	66	112	116	71	368	74	51	72	120	174	108	75	120	23	406	265	201	369	756	369	154	798	43	276	278	194	123
TRIP6	1327	537	1140	1127	1146	809	1519	1304	585	1151	1588	972	2281	1360	1326	505	604	542	1812	883	421	344	392	862	726	744	1077	1129	395	382	405	995	437	770	720	218	1971	1216	816	1980	1553	1513	812	1482	537	2821	1449	958	815
ACHE	15	5	17	9	22	8	19	13	5	11	44	8	71	14	18	23	1	3	8	19	7	2	13	7	34	5	5	25	8	4	3	9	6	68	8	5	23	20	29	90	22	24	11	42	0	44	12	7	5
FTL	6786	3738	6951	5126	17702	6064	4480	7383	3588	4064	7421	14444	15306	10755	5547	2854	1571	7006	20783	98428	2970	5761	5827	2595	4963	1669	4658	2829	2165	3170	1781	11534	7151	3726	3483	2567	12021	6736	7637	6900	11101	12134	3794	9018	1714	12203	5183	3674	3487
SRRT	1395	583	1209	1098	1005	840	1088	1483	808	745	1635	817	2085	1082	1691	555	874	586	1676	742	857	349	412	1072	765	1643	728	1154	452	650	493	918	769	864	660	309	1615	1124	1163	2339	2067	890	810	1596	368	1317	971	654	700
BAX	269	148	366	477	222	225	287	319	265	223	581	281	660	320	369	186	121	165	459	566	128	87	128	155	419	181	319	305	95	126	155	202	187	150	165	78	395	267	346	443	351	514	221	525	78	676	239	281	116
NLK	888	906	714	813	1030	776	311	1801	813	629	1521	834	2308	464	1336	442	728	610	853	340	866	441	310	1277	571	224	465	929	576	482	495	558	316	668	994	309	373	485	271	389	905	762	399	281	103	466	286	180	342
PIGS	853	768	820	927	813	1019	353	1343	853	629	791	713	1428	594	839	568	612	576	906	531	744	449	319	452	1202	154	885	575	310	226	250	637	192	370	545	115	271	284	144	352	261	431	175	384	74	219	254	300	74
ADAMTS2	507	75	514	268	21	139	237	201	137	200	597	37	288	34	405	103	182	45	130	13	435	47	10	321	255	143	140	263	88	433	119	39	145	75	46	107	53	167	91	997	457	55	30	85	29	57	38	148	133
TMPRSS11E	0	3	0	0	0	0	0	0	0	2	0	0	0	0	0	0	0	0	0	0	0	0	0	0	0	0	0	0	0	0	1	0	0	0	0	0	0	0	0	0	0	0	0	0	0	0	0	0	0
ATXN7L3	698	478	921	891	790	738	421	939	645	620	1269	527	1545	668	1108	426	386	477	902	555	547	335	267	450	857	214	541	564	244	215	382	606	436	344	583	163	564	384	593	730	485	407	350	654	50	340	445	370	186
PGS1	488	295	531	557	472	421	181	599	525	399	550	355	830	395	548	340	250	331	440	221	317	231	156	426	420	152	448	371	127	205	230	337	220	223	316	115	323	322	344	527	533	282	183	358	22	208	231	206	200
PSMC5	1219	1398	2046	2044	1210	1890	1148	2394	1589	1326	2163	1262	2609	1310	1681	977	935	909	1378	884	1559	806	598	1745	1596	1099	1768	1248	643	758	911	1501	769	859	1956	594	2304	2176	2244	2733	3460	2357	1455	2218	667	2520	1728	1317	1308
UIMC1	395	287	543	357	202	429	133	661	476	299	629	272	683	213	352	274	185	204	304	163	353	216	158	332	260	186	242	327	162	305	219	345	170	283	310	106	262	291	321	441	473	415	161	314	49	237	172	183	259
CETP	6	1	4	9	2	12	7	11	11	7	8	2	22	7	10	7	5	12	8	2	4	5	6	6	41	3	2	5	2	10	5	6	14	0	4	6	0	2	1	1	3	2	4	4	1	15	0	1	0
MMP2	455	72	145	176	229	355	74	131	93	74	179	182	218	121	129	66	40	83	223	602	59	65	111	169	677	15	36	17	71	70	185	34	653	61	42	37	89	58	61	390	32	74	51	54	34	37	33	286	25
MT3	99	30	125	121	104	99	123	67	75	113	225	179	279	302	58	136	6	23	114	518	15	28	124	46	22	92	497	214	54	21	171	139	15	41	387	42	683	2225	276	683	1612	2567	432	1236	509	981	1281	303	274
LPCAT2	342	180	224	282	212	152	37	176	205	150	559	162	384	244	194	142	84	166	232	566	130	114	272	297	99	12	67	58	242	150	208	84	153	77	105	40	26	40	20	51	27	144	45	27	10	38	51	49	44
GNAO1	1297	555	2500	1553	1592	875	866	2647	461	1363	3091	1033	1785	1623	1806	455	867	301	1457	957	697	239	717	1164	2283	307	207	1360	519	370	1995	171	1590	1032	500	141	730	947	594	1761	786	631	399	542	163	1054	439	978	660
OGFOD1	799	687	883	869	822	1104	271	1653	738	651	1190	790	1437	676	787	578	417	531	591	352	474	525	261	977	674	249	671	455	223	283	565	661	292	426	780	202	665	591	743	779	958	773	508	526	85	615	517	401	463
SH3BP2	235	110	203	225	127	144	109	217	99	67	407	130	535	479	307	130	59	147	280	657	136	108	180	172	233	47	77	107	102	98	47	159	280	96	69	55	56	54	165	204	176	139	97	139	35	72	96	70	58
NOP14	291	238	263	491	234	323	121	483	246	235	367	221	435	240	337	170	190	220	315	165	227	161	102	255	306	114	223	194	75	137	149	286	129	180	208	35	166	172	145	159	191	171	108	118	28	132	110	104	103
ADD1	3477	3396	4478	7168	3711	4801	1645	6214	3248	3223	5327	3417	6335	4715	4607	2881	2179	3019	3569	2405	2845	2201	1572	3022	4238	1147	3632	2040	852	952	1878	3016	1242	1878	3106	405	2183	1633	1680	2061	2127	2223	1248	1923	227	1374	1797	2058	759
L2HGDH	131	122	189	253	87	194	33	304	138	124	202	148	286	106	179	98	67	80	119	85	94	155	67	154	69	14	107	77	60	51	48	120	40	54	123	20	39	44	16	31	25	74	45	48	3	42	41	35	37
TXNDC16	394	184	300	408	116	473	88	707	401	218	246	194	859	149	355	178	266	203	474	170	152	230	92	231	96	47	182	135	69	88	131	267	61	118	173	28	96	54	30	25	55	60	44	105	2	36	79	75	26
RTRAF	1220	1695	1901	1899	977	2022	747	3050	723	1604	1319	4268	6854	929	1083	1081	1244	1251	4871	1945	549	1618	499	1489	460	1219	3582	1854	495	725	361	10668	643	1511	4996	601	5146	4252	789	1239	1266	2170	2812	4180	572	1429	4136	1212	828
NID2	354	246	311	237	199	527	60	518	257	245	172	323	525	179	203	320	285	194	343	138	78	276	142	318	359	73	520	380	101	104	77	489	167	172	404	62	88	183	13	37	52	89	67	350	10	53	235	126	25
GMCL1	649	625	494	671	918	584	115	1127	455	391	469	544	1662	288	634	346	344	567	524	193	278	413	155	818	350	90	323	202	134	149	369	468	113	254	415	80	176	166	104	137	144	190	156	93	14	173	128	109	62
SF3B2	3844	3363	4258	4498	3867	4074	1822	6271	3463	2824	5683	3587	7266	2715	2875	2591	2133	2863	3737	1610	3337	2191	1039	2810	3572	1546	4073	2037	1160	1726	1962	3841	1677	1418	4101	1164	4408	3849	3782	2997	3637	3593	1871	3057	691	2853	3052	4678	2827
KLHL42	1261	745	1145	973	920	1023	413	1482	701	667	1582	609	1700	853	1592	554	850	544	1096	439	914	499	416	1897	940	299	431	702	428	681	944	392	359	619	572	262	292	434	290	365	396	381	276	232	57	443	242	195	225
GNAS	8647	8975	14734	19052	11514	13866	5737	22543	8000	9362	17323	9160	21850	17064	18807	7213	5970	8725	10254	6173	7251	5089	3667	8831	12536	7231	9340	8072	4066	6939	8250	8324	7251	6067	11820	4672	17560	19157	24655	48041	21022	16195	12019	14849	1356	14887	16987	12701	15487
DNM1L	2227	1624	2734	2336	2038	2233	648	3381	1620	1993	3340	1414	3596	1964	3721	1321	1428	1157	1851	909	1522	1112	894	3648	1883	709	848	1198	879	1214	1735	1230	1088	1505	2016	659	846	1144	778	1494	1482	764	1062	825	116	640	755	475	627
PTHLH	196	101	55	52	355	317	58	53	48	122	93	103	82	83	130	14	177	101	80	40	166	11	28	368	641	15	23	89	122	432	403	24	9	57	129	73	36	112	61	9	158	127	32	29	6	151	158	35	62
PHACTR3	72	40	15	10	62	14	23	8	14	16	111	6	165	181	23	38	44	19	53	45	7	3	70	29	5	38	5	5	18	5	32	4	6	1	23	20	30	3	9	20	34	104	12	8	23	32	9	9	37
ERGIC2	740	427	508	409	533	466	136	971	472	406	615	402	1150	403	557	357	467	272	574	340	306	290	310	598	490	103	288	200	170	228	315	465	189	271	435	128	150	139	138	90	179	191	122	77	33	173	96	76	140
TFAP2C	73	100	20	707	72	150	72	119	23	63	45	45	2392	71	54	39	31	112	57	6	102	183	68	60	191	9	96	51	19	10	39	404	75	87	309	42	10	65	100	193	29	92	84	146	5	17	67	26	10
AURKA	23	22	53	49	13	24	6	48	21	19	44	19	90	29	36	22	13	12	24	24	33	18	11	19	66	6	26	26	14	11	12	36	7	23	30	6	19	15	29	56	8	13	14	16	3	34	13	18	12
CASS4	32	13	20	33	59	62	4	18	26	21	54	32	53	13	26	11	9	6	42	71	21	16	31	29	11	7	19	12	55	19	5	11	9	19	19	9	17	7	23	6	9	19	5	11	0	20	3	4	14
PIR	732	182	95	191	833	429	408	264	532	106	168	320	1569	357	802	149	373	254	1258	896	63	213	140	512	112	258	454	264	114	210	134	325	56	160	299	46	323	342	174	69	496	430	150	316	84	353	448	135	159
AAMDC	90	106	119	152	54	156	54	94	58	80	93	131	172	68	88	97	42	120	116	47	79	65	36	57	90	21	139	65	34	31	42	174	17	36	142	32	145	141	84	114	68	140	95	133	20	92	112	111	50
RFX2	2312	1466	2151	2167	1617	1563	1111	2279	2973	1684	2942	1631	2788	1741	2584	1112	1288	1149	2443	510	1765	650	446	1135	844	1383	1998	1007	542	851	912	1127	510	944	1268	587	2119	2144	2086	2620	5811	2109	1054	2933	274	1365	1726	1311	1795
METTL2A	260	333	292	356	286	439	117	671	451	187	413	347	545	223	577	217	206	233	293	140	256	195	87	338	351	116	265	185	128	156	208	223	122	167	300	81	174	168	245	337	249	306	176	147	42	190	153	169	160
SULT2B1	0	0	0	0	0	0	0	1	0	0	1	0	1	0	1	0	0	0	0	2	1	0	1	0	1	1	4	0	0	0	1	0	0	1	0	0	1	0	6	1	0	0	1	0	0	0	0	1	0
ALG6	207	126	167	336	160	255	48	313	144	95	175	170	394	142	198	123	137	107	207	112	87	111	51	431	101	76	82	64	74	68	91	163	39	74	148	36	60	158	36	71	65	50	102	78	3	46	76	50	36
CNOT3	432	269	518	494	294	351	244	485	409	289	705	294	660	329	457	244	218	203	517	207	306	192	118	467	353	250	347	338	148	238	199	361	206	253	258	86	293	422	291	636	613	269	216	418	33	208	281	299	180
GP6	4	9	1	24	2	11	1	9	10	6	5	9	20	1	9	2	13	8	16	4	9	9	1	7	3	10	13	4	2	8	2	2	1	1	7	3	5	7	9	61	7	1	9	34	0	1	13	12	7
PTPN4	1154	791	1314	1096	1238	1459	265	1929	777	634	2557	768	2810	733	1385	851	696	531	744	292	596	587	315	1822	634	138	345	359	237	271	1030	376	199	452	667	167	214	314	184	361	289	268	297	232	31	226	201	188	199
DDX18	3080	2070	2126	2229	2066	2392	750	4050	1773	1358	2684	1909	6394	1149	2509	1298	1293	1606	2020	852	1272	1275	773	2563	1436	283	1357	1009	858	757	1089	1628	619	1389	1447	565	773	622	834	971	773	917	666	614	144	715	640	418	598
KHSRP	1098	709	1634	1506	791	1072	604	1773	1253	802	2219	916	1869	1107	1692	661	620	645	1409	725	885	484	326	863	958	409	1013	932	362	435	629	963	597	701	840	266	878	877	766	1189	1567	773	414	1201	112	684	825	660	507
GNA11	637	262	689	820	575	438	418	440	574	442	668	418	827	473	812	265	386	313	1208	283	480	161	107	234	390	268	716	500	149	172	189	430	193	230	233	58	404	339	385	539	714	403	188	429	176	531	384	336	188
ASAP3	603	307	1130	1473	953	840	368	1390	477	396	1360	495	1377	686	751	480	252	309	493	551	349	437	253	697	379	256	597	340	175	175	469	554	654	269	442	100	625	647	532	612	302	408	511	919	81	573	624	509	382
EDEM2	362	355	386	443	408	393	207	630	247	262	420	362	1324	307	362	252	228	314	420	449	196	292	171	185	352	120	399	294	128	131	119	319	279	216	267	129	380	205	232	347	297	254	213	421	31	187	295	296	132
DNMT3B	34	22	25	51	18	25	8	37	22	16	25	10	54	23	65	17	30	8	28	17	11	13	12	28	15	16	11	16	16	23	12	9	5	17	9	9	22	17	13	68	36	6	26	45	1	7	22	13	13
REM1	6	0	1	0	1	0	1	1	1	0	2	1	3	1	0	0	4	1	2	2	1	0	0	1	4	0	0	0	0	1	1	0	1	0	0	0	0	0	0	1	1	0	1	0	0	0	1	0	0
TPX2	51	81	169	78	35	45	11	212	116	41	143	38	141	81	299	50	43	28	56	58	103	21	20	30	358	11	27	98	58	17	62	42	16	69	44	41	20	32	61	121	46	24	15	25	28	28	40	95	77
PDRG1	368	296	436	900	285	533	390	617	314	254	747	310	688	1017	1164	325	285	247	399	301	480	187	148	326	575	275	339	312	189	235	241	335	191	227	380	121	374	274	538	336	349	409	241	250	86	714	301	280	175
EPB41L1	959	785	699	1553	1198	1229	425	1343	490	607	1254	566	2219	951	2226	723	300	877	659	973	540	638	452	495	1198	228	772	445	370	152	668	999	474	379	592	312	734	755	817	1236	675	459	432	584	119	587	564	568	557
SLC15A1	3	1	1	3	0	0	1	0	1	0	3	0	2	0	1	0	0	0	2	0	0	0	0	0	0	2	1	0	0	0	0	1	2	0	0	0	0	0	0	0	0	0	0	0	0	0	0	0	0
DOCK9	931	390	527	378	691	445	220	580	204	393	878	206	1284	296	1203	195	501	210	562	190	245	164	180	1031	386	89	155	232	327	211	145	114	126	343	167	92	100	129	115	107	110	120	105	114	23	113	60	63	92
ANKRD10	1206	974	1563	936	1006	619	392	2098	298	923	2214	670	2290	897	1343	560	933	432	1158	702	559	526	539	2574	673	621	354	381	472	1147	456	608	832	939	546	394	945	630	1291	1448	1303	497	803	894	90	458	428	515	384
TGDS	296	205	214	157	277	126	74	434	87	204	295	114	586	118	308	67	169	125	233	122	96	104	98	264	77	68	122	41	89	135	76	155	117	135	129	35	121	68	131	59	50	87	83	57	10	96	59	71	46
DOCK3	716	647	621	359	395	839	139	931	477	521	547	536	1131	705	531	372	518	503	483	264	395	500	231	515	478	62	308	513	257	232	327	369	63	318	398	125	157	261	77	470	201	204	195	514	14	116	207	86	98
C3orf18	375	422	495	527	451	554	270	740	331	323	601	430	964	425	495	353	252	397	384	295	226	308	151	332	410	149	471	326	168	123	202	322	184	204	316	137	386	257	287	364	376	447	218	434	44	559	269	294	166
COQ9	518	464	805	1686	570	646	362	1304	483	455	834	651	1643	537	572	597	411	399	648	323	414	481	266	773	662	436	697	530	146	379	342	805	361	393	861	116	1072	1008	658	1339	911	981	478	949	69	539	656	682	435
TMEM40	3	1	1	1	3	2	0	0	0	0	3	0	8	0	0	0	1	0	7	5	0	0	0	0	0	3	0	0	1	1	1	0	0	1	0	5	0	3	0	4	0	0	1	0	0	8	0	1	0
KIF9	916	1359	936	624	1594	1158	658	2271	984	792	1599	1141	2418	783	1268	871	844	924	1196	290	695	888	311	1519	870	516	1469	942	485	702	712	1549	232	718	1278	775	1182	841	799	654	2181	2034	723	1170	500	3541	1122	850	591
ARHGAP28	8	1	6	5	4	1	1	2	1	0	2	2	9	2	9	2	1	0	3	6	5	3	6	9	3	0	0	3	0	4	1	2	5	0	2	1	0	1	0	0	0	2	1	1	0	1	0	0	1
CRLS1	20	15	26	37	10	23	11	36	20	9	37	26	35	19	46	20	14	10	17	9	33	16	4	39	19	22	13	24	19	15	25	8	11	13	13	21	21	19	10	40	83	27	13	20	4	29	10	15	19
DEFB127	0	0	0	0	0	0	0	0	0	0	0	0	0	0	0	0	0	0	0	0	0	0	0	0	0	0	0	0	0	0	0	0	0	0	0	0	0	0	0	0	0	0	0	0	0	0	0	0	0
PPP1R13B	306	115	282	411	141	205	157	355	161	141	308	178	464	258	186	179	192	85	350	73	158	210	100	270	102	119	236	199	61	137	44	291	80	127	124	39	129	161	81	142	122	122	104	237	28	105	89	100	54
ATRN	2102	1795	2219	3686	1659	2384	518	4785	1587	1372	2566	1811	3840	1917	3517	1402	1515	1589	1920	1030	1609	1116	880	1930	2145	273	1414	1254	960	464	899	1339	491	879	1138	208	627	549	529	514	555	587	381	410	35	304	490	492	392
SMOX	206	125	441	545	211	385	231	247	92	102	1301	187	410	593	909	201	69	81	270	534	179	51	202	94	290	261	501	633	300	60	50	186	179	158	241	46	723	388	671	1271	572	648	317	561	268	693	612	461	141
SIGLEC1	51	17	18	65	28	18	3	53	9	6	67	20	151	19	17	3	1	18	62	154	89	17	25	10	67	2	1	7	1	1	3	8	18	8	9	20	8	26	7	10	6	9	2	116	9	10	9	4	2
FKBP1A	1271	1281	1765	2473	1034	1139	635	2826	860	880	1599	1244	3671	1369	1792	1004	781	738	1613	1143	892	1059	488	1799	1242	575	1347	701	616	1013	713	1535	684	783	1445	668	2307	1483	1152	1358	1512	1807	1080	1068	169	1261	952	967	937
NSFL1C	850	879	1184	2147	982	1000	674	1467	740	741	1318	861	2033	1083	1601	668	625	696	1201	604	784	594	315	931	992	492	981	764	425	475	549	969	408	608	770	332	943	949	845	1023	916	1028	519	845	215	1276	738	746	532
SLC4A11	9	94	17	9	446	50	29	6	7	22	17	283	16	118	6	6	33	92	53	370	0	34	101	156	157	713	31	6	297	0	264	215	3	6	142	0	957	6	36	107	53	66	401	147	1	180	131	23	21
DNAAF9	1688	1066	914	1777	2227	1478	348	1714	817	945	1531	1195	1818	1337	1345	849	876	1130	947	902	512	919	742	1911	855	370	773	499	1145	494	720	1070	553	538	966	262	636	450	436	1142	885	736	696	1460	12	520	559	371	473
ZNF343	136	98	119	259	122	143	62	230	120	91	194	75	368	101	272	87	66	93	138	75	88	115	54	231	148	73	109	135	70	84	106	72	66	108	89	59	78	90	80	202	79	47	76	136	21	99	58	57	54
EBF4	55	13	127	569	38	31	245	125	15	22	393	28	284	125	518	40	54	16	113	34	25	12	15	83	144	79	24	206	16	40	60	6	99	75	11	22	40	29	94	166	56	32	25	113	57	133	54	25	18
CPXM1	23	0	35	3	7	2	1	0	0	2	17	1	2	11	5	5	2	3	9	9	2	1	1	17	12	0	1	0	1	0	3	0	55	0	0	2	0	1	5	5	5	5	0	0	0	1	1	5	2
MAVS	1785	1870	2135	3673	1806	2837	773	3751	1950	1272	2724	1986	3697	2796	4167	1564	1482	1561	1991	1101	1678	1310	816	1993	1637	637	1650	1179	971	645	1059	1556	629	988	1483	422	1247	1007	897	1786	1236	993	732	948	174	813	954	815	829
LZTS3	266	279	882	681	401	381	353	474	153	450	1176	503	541	846	1035	324	97	423	244	240	119	245	210	362	467	173	293	355	232	68	501	384	561	190	351	190	948	259	821	976	752	579	767	1403	35	404	677	404	393
F11	7	1	0	6	0	0	0	25	0	0	5	1	2	2	1	3	1	2	9	1	2	1	4	10	2	2	1	3	2	1	7	0	0	1	2	0	2	5	0	2	15	1	1	8	0	0	3	0	2
XRN2	2494	2293	2210	3722	2082	3058	538	4473	2100	1717	2180	2029	4366	2176	3633	1563	1825	1789	2360	957	1952	1517	763	2192	1372	294	1859	1238	1037	644	908	1974	538	1304	1507	322	544	537	316	339	444	773	362	349	65	594	560	531	259
KIZ	465	666	417	1097	442	612	181	948	572	403	582	549	1074	506	830	389	357	423	567	243	524	486	193	610	305	191	445	326	217	292	306	417	103	294	415	250	491	508	314	578	608	460	305	526	47	388	447	298	396
DYNLL1	11938	10981	9349	7706	12003	10791	4783	9749	11277	11641	8799	8529	12615	8811	11600	4755	7213	8207	10467	2637	8043	5069	3091	7826	6748	7613	10703	6611	4029	6404	6453	9189	1911	4806	10840	5267	10646	14603	8938	8105	17155	15188	6633	8249	1283	18743	8814	5143	9233
TESC	10	8	5	4	4	0	9	5	8	2	11	2	14	19	2	2	1	6	8	9	6	1	10	2	39	2	2	5	5	0	3	3	9	3	3	9	2	4	1	5	147	11	1	9	4	11	12	3	5
SNX5	1391	1505	1785	3569	866	2280	510	3802	1467	1040	3107	1378	3658	1854	2515	1454	865	1078	1555	1130	1008	1106	616	1594	1619	432	1232	798	547	589	748	1212	669	1003	1359	357	918	823	1020	1164	873	1384	1009	770	132	898	1091	964	957
RPL6	7273	5519	8816	5559	5369	7784	7242	9766	5079	6501	10069	4888	12996	4869	11187	3150	5139	4026	10690	4173	5168	3334	2364	5418	7208	5105	4622	7193	2608	4540	5461	3754	2277	4569	4326	2665	6952	9846	7967	8759	7709	7542	4074	5200	1877	11714	4752	4677	4710
SIRPG	5	3	2	1	1	3	1	0	5	0	0	0	15	2	8	1	1	1	18	14	3	4	0	1	0	1	1	1	3	0	0	3	2	1	1	1	0	0	1	1	3	2	1	6	0	0	0	0	1
MAPKAPK5	646	692	973	719	735	599	254	1209	577	573	1351	648	1101	510	872	419	568	473	835	284	582	371	272	909	682	380	525	507	233	419	508	454	367	437	489	194	345	342	251	394	357	483	272	244	30	446	215	279	260
P2RX7	291	157	733	282	102	260	46	400	174	359	963	156	447	92	360	323	228	197	105	255	136	214	228	117	526	26	126	104	83	78	161	212	106	106	118	51	41	30	35	371	50	41	70	137	3	21	44	42	15
ESF1	373	495	423	716	509	631	74	846	441	310	612	450	792	530	713	352	231	398	351	243	225	331	234	471	435	56	302	166	251	168	269	466	140	222	391	106	155	113	160	148	107	155	129	96	28	128	127	115	122
RBBP9	203	306	519	842	139	620	101	529	377	218	670	293	753	517	1076	387	73	252	195	309	169	281	138	354	490	31	266	141	133	59	419	280	208	183	333	67	99	88	97	169	136	233	198	95	27	85	142	100	80
ANAPC5	3334	2734	3431	2325	2634	2529	1553	4137	3170	2814	4566	2330	4595	2329	3755	1899	2718	1856	3524	1283	2781	1706	1074	3984	2622	1891	2644	2063	1299	1405	1687	2276	1029	1711	2170	970	1864	2129	1216	2459	2851	1948	1186	1723	207	1743	1261	1212	1596
SLC23A2	4927	3104	2825	4471	3635	3763	884	5677	2201	2161	3939	2960	7375	3907	5874	2064	2189	2811	3619	2096	1962	2008	1575	3079	3335	556	2590	1531	1581	660	850	2378	869	1566	1597	488	1616	1034	905	1616	1351	1077	1177	1578	77	448	1184	812	790
SLC8B1	175	87	141	181	106	105	133	95	99	50	282	83	307	110	211	80	57	99	182	425	94	34	84	92	166	31	73	69	52	46	57	73	102	41	34	23	60	56	48	155	95	67	38	106	3	57	58	48	26
TMEM230	2456	2612	2826	5064	2682	3235	734	5038	2118	2265	3357	2619	4781	3283	4686	1666	1482	2050	2214	999	1920	1825	849	2444	2026	856	2024	888	1072	907	1216	1961	746	1459	3212	808	2240	2175	3038	3297	3029	3083	2129	1686	158	2762	2398	1509	2043
DZANK1	613	1004	634	1212	505	864	193	1324	629	618	680	625	1175	658	835	681	486	537	639	159	553	740	274	1164	236	294	632	308	322	349	386	595	297	329	662	267	528	823	437	1021	921	823	784	1548	22	455	453	326	891
KDM2B	645	334	680	517	713	449	266	602	412	362	889	308	655	463	731	235	394	207	726	328	450	189	179	386	389	280	289	296	164	232	484	254	294	297	253	124	211	330	155	357	622	299	148	270	36	237	149	127	233
CFAP61	2239	2384	1551	2005	1638	2492	515	3586	1280	1496	1915	1960	2979	1801	3186	1386	1441	1772	1944	362	1425	1506	602	1820	510	599	1701	704	884	673	805	1546	340	998	1623	420	1124	1092	882	750	1555	1078	676	1058	83	736	1122	837	957
LHX5	0	0	1	0	0	2	0	0	0	0	1	0	2	0	0	0	0	0	0	0	0	0	0	1	2	0	0	0	0	1	0	0	0	0	0	0	0	0	0	1	0	2	0	2	0	3	2	1	1
TASP1	174	320	247	531	233	303	62	542	240	222	274	256	483	325	370	209	185	200	277	127	163	202	93	319	152	26	296	176	123	93	154	356	52	138	225	53	75	102	42	77	61	126	74	70	9	144	107	38	65
OAS1	738	299	277	1248	344	187	77	189	362	230	467	102	446	235	261	193	98	303	226	313	1932	165	188	194	352	31	159	54	47	50	152	500	27	49	321	147	101	76	177	32	78	73	107	283	33	280	936	208	14
GCN1	2002	840	2413	1920	1673	1486	963	2154	1431	1515	2633	1162	2239	1523	2553	878	1348	904	2024	954	1384	480	612	1265	2071	869	1060	1507	572	687	820	876	732	987	753	324	854	801	714	1334	903	591	415	1158	202	784	517	554	462
RPLP0	9001	5095	13647	9364	6121	8323	11273	11343	7082	6970	15434	5836	15102	7823	25905	4158	4650	4349	11756	6419	9002	3318	2627	5294	11814	4561	5727	10309	3643	4138	6582	6091	3350	6846	4861	2894	6540	11247	5794	7060	7411	7608	3458	6349	3266	15489	5511	7137	3935
PXN	1204	522	1305	951	1058	596	616	766	864	1105	2221	559	870	1075	1894	416	503	424	1160	504	1145	298	262	605	994	717	639	1060	367	618	614	604	529	931	631	247	956	967	1002	1683	2259	480	423	915	153	905	529	546	512
SIRT4	22	11	12	38	12	7	9	18	24	16	15	15	17	15	29	17	11	4	24	8	21	3	13	13	10	23	14	6	7	13	14	2	15	6	20	6	10	18	10	16	11	18	7	7	1	10	6	6	10
RPH3A	10	3	0	0	11	3	3	1	2	0	2	2	4	6	1	3	0	1	1	4	1	0	4	20	0	0	1	0	3	0	14	1	0	2	0	7	1	0	0	0	10	0	0	0	1	2	0	0	3
KIF16B	332	310	228	454	301	383	67	467	242	210	351	271	615	325	599	153	186	277	250	212	177	178	129	268	265	54	182	124	150	74	101	223	83	153	164	69	115	93	76	268	138	99	122	176	8	83	88	87	43
TRMT6	257	328	316	492	349	339	96	464	310	253	290	303	579	282	465	195	201	311	326	142	253	229	100	303	225	92	247	188	127	151	217	335	99	152	257	82	175	173	181	170	250	218	161	153	24	182	134	109	150
CHGB	216	160	90	89	87	124	105	148	33	99	122	126	400	38	606	94	50	247	132	99	65	67	75	219	971	4	11	500	285	135	484	44	143	179	57	99	36	56	18	29	33	103	48	34	12	54	56	35	33
PEBP1	7673	7155	10512	5515	9388	8163	4523	7596	6350	9167	11453	6076	8655	9076	9543	3376	3953	5161	8707	4799	5942	3819	3629	6752	7574	6299	6815	4920	3237	3295	5003	6506	2758	3988	7430	3278	10234	10500	10516	11566	15694	9319	6990	7458	1587	13323	7906	5266	7958
TBX5	16	4	1	0	1	1	12	1	3	3	3	0	6	1	3	0	151	0	64	3	4	1	8	1	0	52	1	1	0	4	0	1	0	1	2	28	4	0	22	1	0	3	0	1	0	5	0	0	2
BRAP	616	637	884	630	602	621	214	861	561	569	1122	472	954	632	961	335	446	333	636	319	478	320	272	775	657	298	361	364	221	312	553	454	266	391	575	159	328	391	317	417	416	319	280	255	50	426	284	195	265
ERP29	2693	1612	2537	1662	2218	1808	1214	3518	1778	1811	3834	1548	4006	1903	2337	1102	1783	921	2849	1481	1648	899	649	1599	2607	2405	1805	1173	781	910	964	1290	699	864	1637	584	2168	2148	1879	1264	2927	1485	790	1953	615	2134	1105	1570	1177
NOS1	78	5	24	0	25	3	4	3	45	14	84	5	3	36	34	66	0	7	5	477	3	5	57	252	12	2	2	4	7	3	15	4	5	1	2	5	0	2	2	0	28	38	1	1	19	1	3	1	13
FUS	3453	2732	5797	7073	2859	4316	2292	7897	1314	2996	7308	3660	10276	3382	3390	3087	3297	2994	6009	2511	2389	3062	1798	8833	3188	3354	3375	4086	1012	3104	2531	4259	2283	3097	2840	1061	4916	5586	2908	5812	2695	3881	2911	5393	473	3392	2805	2595	2285
IGBP1	1030	701	841	919	617	985	587	1226	791	596	935	560	2446	544	1099	549	686	501	1158	530	734	359	227	642	519	443	610	872	234	569	404	441	268	520	637	297	673	754	659	674	915	840	352	577	110	654	586	548	535
FXYD5	132	73	91	98	113	110	62	81	69	29	119	63	252	91	75	47	19	62	149	348	66	42	59	36	100	23	55	29	60	69	30	71	110	44	36	46	71	89	90	106	97	120	32	68	43	88	45	53	47
ZNF302	709	980	1180	1432	574	1115	181	2367	933	644	1803	810	1889	743	1290	784	628	678	870	509	559	675	464	1322	647	219	603	476	321	429	631	521	373	590	863	334	473	437	433	788	846	627	585	532	23	413	389	282	471
GRAMD1A	490	160	396	406	258	254	336	390	246	257	630	198	754	262	498	185	155	214	404	205	263	147	87	294	489	123	318	295	121	201	173	334	387	191	164	82	307	279	384	733	745	183	205	492	40	264	285	274	156
FXYD3	1	0	0	1	0	1	0	0	0	0	2	0	0	4	0	2	0	0	0	0	0	0	0	0	3	0	0	0	0	0	0	0	5	0	2	0	1	0	1	0	0	0	1	0	0	0	1	1	0
HEPH	3190	338	1832	2427	2092	1422	771	598	134	1294	905	414	6145	974	1560	1334	1481	163	1382	975	1394	302	451	2668	550	93	481	1504	422	459	119	375	359	1481	663	213	880	961	679	773	359	485	431	707	218	379	195	571	119
CDIP1	510	200	762	762	368	639	716	538	378	391	1203	338	1799	467	704	308	170	218	485	677	469	126	369	510	552	273	498	537	155	243	298	367	291	332	357	129	458	641	621	1046	1646	966	379	820	310	939	492	323	351
CMTM1	10	4	7	18	5	9	1	9	12	10	17	2	15	7	11	10	6	3	5	10	6	6	3	14	10	5	12	8	0	5	4	2	7	6	4	4	0	3	0	7	3	2	2	4	2	1	3	1	2
KCNH4	0	0	1	2	1	0	1	1	0	2	1	0	2	1	0	2	0	0	0	1	0	0	0	0	1	0	0	0	1	0	0	0	1	0	0	0	0	0	0	4	1	4	2	1	0	2	0	0	0
GANAB	4988	4848	6668	7448	4027	6005	2028	12163	5425	3920	7255	4830	8901	4271	3471	4042	3450	3316	4525	2837	5065	2704	2002	3973	5823	1439	4696	3440	1901	1713	2495	4509	2268	1818	4450	1182	4160	4755	4630	4071	3972	2798	2359	3015	181	1036	2240	4126	2774
GMIP	83	12	65	58	50	30	29	44	27	24	78	27	108	56	52	18	18	35	75	161	31	14	42	13	27	7	31	28	27	15	14	17	33	19	12	17	26	15	22	27	24	30	13	26	5	29	18	13	10
RBM41	803	508	624	725	436	647	202	1305	538	353	812	499	1521	293	863	547	983	433	788	304	437	556	226	1729	244	263	282	536	334	940	337	267	246	541	400	377	337	694	276	672	1168	335	430	960	78	164	335	182	383
BIRC5	1	0	30	10	6	5	2	25	4	2	39	3	31	7	9	6	1	2	5	25	9	0	1	1	101	0	0	19	2	0	1	0	9	8	4	2	2	5	6	39	2	0	1	5	5	1	17	36	7
LAG3	5	3	5	6	0	3	6	1	6	5	8	0	14	0	1	0	0	4	9	14	5	4	0	7	2	4	1	1	1	1	3	4	13	4	6	0	0	3	1	5	14	3	3	8	0	1	3	1	1
MLF2	1304	905	2191	1486	1246	970	1434	1562	995	1127	3108	908	2398	1545	1984	698	832	768	1940	1206	1162	615	588	1171	1805	1603	1002	1465	459	863	914	1002	989	851	1030	538	1827	1619	1697	2771	2853	1555	966	1356	540	2377	1235	969	1240
OTUB2	31	18	52	43	15	29	9	38	14	20	34	19	33	26	52	34	9	5	25	32	14	15	18	16	8	4	18	9	5	5	14	18	7	13	16	1	11	8	1	4	4	7	5	6	0	7	5	7	3
DDX24	6069	4311	6508	5596	4344	6897	1961	8686	2809	4803	6235	4412	8091	4441	4971	3528	3387	3456	5438	3244	3651	4312	2427	4750	2450	1314	4390	3239	1652	1932	2019	6294	1563	3414	4055	877	3643	3272	1425	1429	2104	3041	1821	2689	371	2463	2823	2528	1012
ZBTB25	390	346	583	664	292	664	69	1058	327	403	807	472	818	394	384	456	231	337	390	175	192	539	225	805	206	109	422	196	128	219	176	381	179	275	537	96	281	218	151	198	309	296	300	310	18	126	219	165	94
NECAP1	721	631	870	583	743	545	241	961	494	542	985	483	1558	509	901	338	530	372	838	358	561	459	339	1095	614	332	489	435	271	453	464	689	323	502	532	229	406	376	292	358	412	369	312	235	24	334	242	177	251
ARHGAP4	221	99	164	213	300	87	117	81	74	117	139	117	273	101	82	62	84	129	528	276	63	66	43	129	83	129	318	129	50	49	47	176	86	65	86	36	381	144	66	255	472	320	116	659	42	273	171	76	81
ANKRD24	96	61	34	77	61	98	61	107	40	50	136	118	123	73	70	34	34	69	61	37	28	41	25	46	53	43	94	54	16	20	21	87	51	33	78	20	161	73	209	485	522	100	87	580	29	177	109	62	92
DHX32	549	539	491	847	490	538	360	1252	474	367	674	491	1146	462	994	380	452	326	766	348	605	340	181	859	589	226	426	370	203	245	426	472	234	333	343	120	287	456	220	393	369	328	189	276	25	276	271	272	225
RCOR1	278	269	561	591	181	420	91	792	264	180	837	304	750	253	342	315	257	178	417	195	176	360	140	575	194	107	333	197	84	232	128	430	158	192	318	60	187	119	82	99	98	132	112	262	11	96	170	115	84
GPATCH2L	1141	922	1463	1402	862	1749	273	2399	802	832	1576	1058	2238	820	1379	1039	1022	755	1019	565	534	876	513	1873	379	151	560	561	329	455	379	812	312	700	629	148	253	265	90	168	206	336	224	213	41	189	214	172	150
LTBP4	391	44	457	141	698	103	54	613	157	518	457	359	1477	68	200	238	39	457	175	115	50	73	112	24	265	9	157	118	19	36	14	146	150	117	123	10	101	13	1017	370	115	15	34	877	18	48	593	552	18
BLVRB	174	33	146	158	176	101	157	73	100	116	153	133	226	103	143	46	41	94	195	288	61	38	38	26	72	44	213	81	36	40	21	137	38	43	77	17	316	162	257	208	216	181	96	385	93	299	198	116	30
SLC9A1	348	107	328	1270	387	232	282	352	236	304	597	227	554	198	291	138	199	106	485	266	358	84	101	261	304	164	234	696	108	244	116	193	271	143	190	32	330	390	158	241	201	160	98	237	56	147	151	229	84
SPTLC1	2054	1655	1737	2123	1732	2161	244	3490	1601	1618	1953	1529	3231	1207	1634	1177	910	1404	1396	718	1585	1048	583	1886	1042	200	1054	941	746	999	1005	1336	388	735	1389	467	566	646	545	410	766	463	437	619	66	304	627	381	317
PAPOLA	3549	2613	3632	3649	2137	4240	1012	6588	2911	2411	4916	3110	8155	2679	4696	2470	3104	1838	4148	1650	1578	2185	1406	4561	1277	926	2092	1301	764	1571	1207	2942	1244	2500	2841	723	1593	1502	736	949	2009	2258	1272	1305	160	1298	1379	777	804
CCNK	132	120	178	168	101	180	44	307	98	110	250	139	311	138	132	114	115	85	135	103	88	120	70	173	74	18	135	78	37	68	62	174	52	104	127	24	39	61	6	11	28	85	29	17	7	53	36	66	27
PCBP4	212	157	372	109	204	165	321	389	79	134	546	107	606	264	240	155	137	151	272	283	73	89	130	171	304	119	153	173	160	60	151	120	548	180	103	142	497	146	604	1060	750	226	275	513	48	398	256	390	223
RGS1	470	530	399	372	1704	1305	84	134	539	343	1189	1362	788	765	24	636	48	501	1159	1770	237	259	289	279	129	96	815	425	1705	1409	444	634	757	631	727	504	513	252	898	782	1017	1162	374	464	62	417	380	212	588
YPEL3	217	105	260	406	198	203	193	221	139	149	364	119	398	144	196	156	95	142	303	186	66	56	63	131	198	288	329	177	43	114	203	120	120	104	180	74	506	429	600	1405	885	325	228	896	77	356	490	276	202
MRPS33	1098	909	775	908	1139	1074	548	2001	987	623	860	1216	2177	776	1071	606	619	615	1189	407	686	625	327	990	793	379	883	582	346	347	420	783	150	372	1232	280	1022	732	755	576	784	1640	511	420	158	1334	533	492	463
NDUFB2	943	581	749	923	687	786	638	1123	575	703	909	814	1531	592	1154	424	461	359	1030	508	605	401	284	617	936	790	601	1049	346	765	343	584	301	422	837	456	1465	1299	771	943	1215	1789	565	930	744	2182	721	623	811
NUDC	3303	2180	3169	3934	2954	2812	2045	3564	2980	2713	3168	2452	4667	2072	2476	1643	1664	1766	3303	891	1924	1661	756	2989	1222	1936	3908	2038	986	1716	1658	3360	661	1620	2738	892	4663	7621	2926	3270	5829	4141	2095	4052	1034	6766	3617	2811	2833
MAEA	555	325	562	1135	568	512	324	593	380	432	782	407	805	588	633	284	257	339	598	341	381	218	151	323	419	274	492	388	98	185	208	369	221	230	418	97	462	373	475	532	470	447	241	465	50	351	370	324	250
ICAM1	158	294	222	113	297	499	60	370	268	165	253	272	678	433	126	242	93	923	303	498	244	307	120	236	493	8	170	61	102	95	81	2865	396	285	108	136	66	182	60	79	594	284	15	153	5	73	111	77	59
STRN4	466	222	824	858	354	369	426	607	515	486	847	412	724	581	878	239	304	286	832	290	518	125	130	306	686	274	503	621	171	218	235	354	240	324	300	121	569	484	540	1440	1338	414	241	731	111	563	462	348	329
IRAK3	193	79	57	40	271	176	41	83	44	38	307	130	183	78	87	39	99	31	154	183	35	61	98	202	24	60	85	56	183	56	27	34	32	32	58	15	51	64	18	52	97	117	38	52	6	165	39	22	43
LYZ	187	184	156	53	404	251	23	136	91	51	102	221	3767	193	112	63	49	212	595	1509	200	158	124	72	24	6	127	4	53	43	26	169	76	144	47	20	24	18	15	8	4	22	15	15	0	13	8	12	5
SI	0	0	0	0	0	0	0	1	0	1	0	0	0	0	0	0	0	0	0	0	0	0	0	0	0	0	0	0	1	0	0	0	0	1	0	0	0	1	0	0	0	0	0	1	0	0	0	0	0
MUL1	523	341	600	998	479	577	354	978	430	402	746	480	1249	555	422	347	425	325	684	316	412	301	151	302	334	221	555	340	128	157	170	520	167	217	342	53	392	353	201	198	246	336	146	390	53	300	260	420	157
TFAP4	28	11	50	58	30	33	39	57	21	9	66	17	56	18	29	17	21	12	50	34	9	12	16	45	42	13	38	57	4	20	18	10	18	16	36	8	34	38	31	67	26	19	9	48	6	49	16	27	16
PDCD7	668	567	430	679	592	841	410	1162	550	384	798	501	1227	640	705	385	588	409	604	275	555	331	186	768	573	199	512	264	247	290	322	396	173	431	653	240	378	273	525	295	570	597	177	364	37	384	273	206	349
SPG21	1439	1193	1395	1223	1590	2086	968	2355	703	872	1784	997	2763	1495	1315	880	1037	782	974	822	785	654	470	1629	1465	358	1011	492	486	721	737	932	470	1027	1304	590	942	960	1349	1399	1333	1844	847	628	168	1474	871	784	887
FETUB	0	1	0	0	0	0	0	1	0	0	0	1	1	0	1	0	0	0	0	7	1	0	1	0	0	0	0	0	0	0	0	1	0	0	0	0	0	0	0	0	3	2	0	0	0	0	0	0	0
DNAJB11	542	446	496	312	436	533	168	854	451	326	490	432	1315	385	327	399	333	389	543	265	295	358	161	674	486	191	415	243	186	303	252	569	211	236	356	169	308	435	270	403	582	290	248	347	41	194	274	279	255
P3H2	2585	2895	3919	2414	2076	3663	913	7857	2266	2605	6153	3053	9796	2696	2059	2763	1385	1780	2301	1235	966	1913	1217	1245	5778	750	1990	1366	709	792	834	2398	1396	1932	2518	719	1954	1346	2096	3324	2770	1693	1658	1385	142	671	1474	2271	872
THPO	2	0	2	2	2	1	13	5	1	2	25	8	15	19	33	5	2	6	4	10	4	1	1	9	17	1	2	4	4	5	0	0	32	3	2	2	1	2	11	11	6	10	1	7	0	6	0	1	3
CHRD	25	2	13	32	11	12	65	18	6	21	74	11	40	66	331	9	4	10	20	62	70	1	20	33	163	2	1	7	23	10	5	1	144	31	1	8	6	2	28	57	36	15	2	20	0	29	3	5	14
FLT3LG	5	3	0	4	2	2	3	7	3	2	1	1	1	3	11	5	4	2	3	5	4	2	3	3	0	2	4	1	2	1	2	0	1	4	0	1	6	1	3	15	15	2	2	8	0	7	3	0	4
RAB11FIP3	693	233	820	964	732	488	381	621	409	507	1018	460	821	773	822	302	326	313	610	384	313	180	214	347	570	195	558	544	122	213	153	310	243	280	267	58	455	338	564	901	467	404	207	556	145	467	426	435	233
GNPTG	487	176	574	763	518	424	351	701	339	424	849	392	1007	459	345	273	209	261	499	511	167	117	192	308	752	288	488	419	112	169	137	256	308	236	294	77	916	624	1645	2866	1161	413	518	1344	55	394	725	567	512
ZNF268	1123	928	967	863	810	983	213	1427	753	818	1291	806	1185	849	1322	512	732	515	929	369	694	503	397	834	524	295	465	413	320	392	381	513	190	410	686	248	372	416	314	299	507	299	320	313	30	395	327	191	324
GOLGA3	843	484	1190	915	883	851	440	952	758	662	1231	648	1115	882	1234	437	551	472	1081	580	480	352	327	782	1278	572	544	666	281	304	491	567	372	438	474	253	624	516	636	942	733	527	375	615	163	533	341	368	337
PABPC4	730	481	722	811	581	835	360	1152	630	347	1343	793	1516	459	747	441	405	470	704	879	389	509	349	1036	489	236	507	491	340	560	384	945	440	415	559	242	620	813	516	527	1203	657	394	739	72	496	506	483	461
CD209	3	0	1	1	3	0	0	4	0	1	0	1	40	1	1	1	1	0	6	13	6	5	1	3	0	0	0	1	0	0	0	1	9	4	0	1	0	0	0	0	0	0	2	1	0	0	0	0	0
CERS4	310	134	419	888	123	196	272	456	386	182	629	167	652	213	907	161	164	112	378	191	335	99	82	180	296	128	216	292	89	97	55	194	74	112	124	59	234	194	250	495	64	67	100	211	58	121	238	289	10
MCOLN1	136	90	201	288	157	167	111	201	138	127	211	124	303	171	176	79	72	120	194	139	89	37	49	72	179	68	215	107	48	62	71	144	73	75	77	28	147	119	151	184	156	120	70	178	8	90	95	113	43
USP48	1019	1010	1201	1281	1061	1307	286	2304	779	733	1434	1133	2022	802	979	760	690	622	872	534	452	921	434	1977	460	302	889	514	391	448	550	860	320	590	752	178	657	815	391	554	611	673	532	686	42	528	505	500	363
EFNB1	452	35	209	183	236	133	179	224	148	190	396	52	599	250	700	97	124	29	352	197	141	19	57	101	392	126	71	324	49	184	91	50	151	179	89	18	120	135	259	256	125	35	68	148	24	101	70	109	54
PDPR	349	559	537	887	1002	930	219	1406	406	381	1562	519	1400	580	379	576	310	299	691	236	219	329	195	1883	763	200	609	506	135	275	241	476	187	786	352	174	219	213	278	1111	407	372	188	635	30	89	185	223	375
AARS1	2423	1567	2272	3071	2289	2619	1020	4530	2828	1737	2883	2189	4237	1943	2335	1750	1152	1419	2013	1542	1917	1279	932	1925	4365	531	2220	1317	680	852	1580	1922	1379	1332	1976	387	1585	1437	1439	2226	1842	1429	806	1807	215	912	1224	1267	860
GLG1	3905	3932	6322	7074	3873	9187	1875	11749	3879	3716	7668	4765	7948	3789	3133	4738	3232	4365	3952	2718	2269	2924	1724	4028	7917	1100	4285	3257	1229	1384	2039	3659	1997	1964	4223	573	3318	2312	3227	3993	3851	2339	2317	3037	282	911	3065	3109	1536
KIF4A	1090	1048	873	405	1207	1117	579	2088	544	142	79	217	1021	481	1179	770	1519	451	1330	186	974	346	22	729	323	367	776	434	210	211	75	526	51	204	843	309	308	269	567	439	833	551	169	538	89	166	406	145	506
TNRC6A	2097	1390	1972	1970	1871	2242	495	3581	1616	1143	2696	1566	3474	1251	1831	1438	1270	1140	1387	841	716	1323	996	2962	1131	493	1192	1053	446	916	607	1037	621	974	1362	278	875	704	707	1969	1640	715	838	1358	68	357	733	405	432
PLEKHG2	76	87	269	138	80	106	36	212	47	63	415	88	255	164	185	130	15	63	69	171	57	56	50	74	387	27	33	65	44	148	66	89	301	83	59	82	95	48	108	536	263	100	86	195	13	34	82	146	56
DLL3	7	1	3	21	0	4	1	1	7	2	27	4	6	6	3	19	1	6	1	1	0	1	5	4	2	0	3	9	1	0	7	2	0	1	0	2	3	9	12	21	2	5	8	24	0	6	14	2	9
NAT14	767	499	1005	1168	579	721	660	1219	714	904	1115	751	1000	1019	881	570	469	521	750	240	645	268	208	469	505	523	1076	427	218	295	360	660	374	361	645	220	1656	1466	1793	2091	3363	1295	764	2121	450	1496	1144	870	1161
PITPNM2	530	110	431	273	526	181	101	180	204	243	469	155	514	251	523	64	173	155	323	246	328	93	115	138	417	98	110	401	112	241	158	143	356	149	78	51	111	213	103	918	363	152	163	417	60	136	171	109	92
EXOC1	919	1060	1017	1726	1001	1285	202	2196	853	716	1176	1003	2062	1021	1234	784	750	834	989	587	638	700	407	1042	395	235	589	453	254	364	508	729	311	533	765	215	377	445	276	634	512	517	464	306	33	162	405	258	228
RBM27	518	413	627	568	379	598	84	874	540	367	670	447	862	269	593	314	327	293	458	173	392	292	178	534	202	94	223	183	179	250	272	420	120	371	488	115	225	260	231	226	341	313	216	168	16	192	160	108	139
POU4F3	0	2	0	0	0	1	3	0	0	1	2	1	3	5	0	1	2	0	2	0	3	2	0	0	0	1	0	0	0	2	0	2	0	0	1	0	1	1	0	3	1	0	2	1	0	0	1	5	1
OSBPL8	2360	1710	2168	1197	1920	2233	285	3810	2015	1257	2869	2012	3216	1468	2199	1145	2367	1371	2389	1024	819	1646	607	3381	1241	263	1105	525	670	635	1190	1488	373	898	1411	242	409	313	168	112	343	482	331	230	48	394	298	205	234
DTX2	50	10	26	47	49	18	42	30	31	20	33	30	57	31	24	27	19	24	73	46	28	6	18	25	25	40	37	37	14	27	8	18	13	20	23	7	41	25	51	66	59	27	15	54	14	33	16	12	14
NLRC4	47	9	21	12	13	26	8	21	11	9	31	16	76	13	21	15	4	7	14	59	20	7	21	29	21	5	12	7	9	10	4	9	9	8	9	6	8	10	5	21	8	14	8	26	0	10	2	6	9
PUS7	258	135	153	201	193	173	56	445	237	136	192	198	361	110	400	110	134	128	189	91	175	122	78	282	169	60	128	157	95	126	108	157	75	148	138	47	73	73	62	123	116	110	82	55	12	82	59	44	37
LAMB4	110	39	14	26	36	26	22	107	96	17	22	31	72	53	51	29	57	21	74	3	25	14	10	29	2	31	31	20	8	39	4	31	1	54	38	12	32	19	14	4	70	38	13	30	5	26	27	9	42
NRCAM	1008	1298	372	24	832	203	93	2120	1967	193	1344	1138	4921	2107	1042	1289	41	315	757	6026	152	158	1881	731	249	63	39	182	347	24	197	223	39	1969	943	468	261	89	66	7	343	384	700	90	32	115	919	142	308
LAMB1	1555	375	1557	288	478	548	208	1577	229	675	581	327	933	900	772	844	446	383	546	406	333	265	311	562	1969	140	58	459	283	294	2943	427	1846	936	415	232	964	122	563	154	84	37	118	485	25	71	341	673	68
SLC26A4	21	3	2	478	13	11	2	34	7	4	6	3	17	7	9	5	5	9	7	4	2	4	3	30	2	3	5	2	0	2	49	3	12	4	8	0	6	2	1	4	0	17	1	1	0	6	3	1	2
SLC26A3	271	75	5	13	65	13	17	81	76	53	11	26	81	29	61	13	132	27	186	15	69	16	18	24	0	29	17	12	32	37	17	12	2	31	15	17	15	8	0	2	14	17	4	8	0	14	3	1	18
DLD	1835	1385	1763	2365	1632	1804	367	4520	1213	981	1841	2120	4698	1166	1917	1062	1250	1132	2023	1001	1041	1226	734	1728	1154	301	1062	931	518	553	915	1645	541	931	1293	165	866	596	259	256	438	1186	462	290	79	625	467	543	273
WDR7	762	620	1057	1135	662	1042	151	1218	656	681	770	761	1208	586	802	484	506	664	677	430	448	475	326	890	490	125	542	413	226	265	383	632	195	258	518	122	254	232	209	244	293	287	231	183	33	184	190	152	154
TXNL1	907	758	1815	1834	648	1355	381	1791	1068	693	1751	1013	1943	910	1689	815	470	710	862	800	713	662	410	1209	995	258	639	657	347	701	713	975	462	461	955	407	670	967	863	988	984	903	684	472	166	740	614	494	498
IL5RA	2799	4407	2488	1054	2630	4516	853	8095	4781	2704	2312	3100	6282	3159	3816	2908	3363	2119	3545	491	1558	2158	1072	3247	761	898	2693	924	1463	919	1576	2081	138	2101	2379	1247	1395	1587	1274	1059	4231	2297	1173	1721	250	1424	1998	1293	1590
ABCC6	179	50	41	127	70	80	19	182	351	74	91	91	98	47	191	113	102	61	144	38	140	63	21	47	18	67	125	43	20	53	19	53	24	65	35	38	83	73	66	104	187	50	34	128	12	33	83	52	100
CMTM6	2311	1562	1610	1192	1818	2315	377	3962	2249	1304	1952	1657	4493	1392	1926	1250	1519	1447	2108	1021	1351	1257	653	1872	926	258	1129	647	652	582	980	1630	536	978	1446	514	724	879	567	396	1961	1014	604	758	23	494	802	487	650
ITGA6	1212	587	1052	827	647	1370	230	1688	265	830	1434	728	1975	857	1198	694	475	682	823	766	421	531	719	1520	1704	68	301	505	336	267	644	908	444	476	707	177	197	241	452	352	145	195	275	229	18	134	247	221	68
RAPGEF4	584	184	145	234	365	213	213	497	279	206	212	126	1254	76	388	275	365	80	365	104	192	176	57	432	325	119	124	146	98	177	187	174	174	175	84	115	135	142	52	177	66	138	49	172	28	63	71	43	56
MAP3K20	5484	3455	921	1645	7716	3359	936	4857	2179	2351	1118	3963	11061	1426	4164	1170	2769	3457	3196	1413	1816	2596	1188	4174	963	411	1748	1049	1184	645	553	2543	196	2478	1726	349	923	576	543	308	858	1932	546	483	258	960	575	272	403
SMPX	1	0	1	0	2	0	2	0	2	1	0	2	7	1	0	0	1	0	1	0	1	0	0	0	0	1	0	0	0	1	1	0	0	0	0	1	0	1	2	1	2	0	0	0	0	0	0	0	1
FH	959	681	773	1094	765	895	368	1372	559	589	795	789	2399	517	724	517	521	590	976	492	406	639	304	1013	599	373	832	540	297	457	493	944	260	499	839	259	812	1123	471	570	606	808	443	606	71	580	567	650	414
SEL1L3	72	87	46	50	80	61	25	155	44	25	54	44	717	63	87	61	30	70	223	640	69	36	27	67	86	18	14	21	11	21	39	38	65	29	10	14	23	12	15	6	22	25	6	24	8	8	13	14	10
TF	1006	477	324	1058	431	428	370	792	101	276	669	223	296	1312	178	527	43	191	149	351	83	239	164	2328	539	33	95	56	138	39	87	340	232	704	286	191	345	122	428	956	465	223	183	341	138	229	162	221	444
CDV3	1566	2254	2600	1405	1757	2849	572	3958	1355	1593	3360	1842	4694	1871	1835	1531	915	1639	1719	2015	1100	1481	1225	1888	2369	264	1311	905	570	613	1041	3627	893	1452	1828	538	1088	520	500	526	933	1631	695	478	128	1004	656	623	363
MYO15A	6	5	21	6	16	7	7	48	10	9	23	10	23	13	6	18	4	19	12	10	8	12	5	14	8	1	7	11	1	3	7	4	16	12	11	4	16	17	9	71	27	7	21	69	0	9	14	19	4
ALKBH5	1565	1425	1582	2110	1681	1632	1025	2048	2061	1253	2559	1616	2535	1346	2321	897	1024	1024	2282	849	1410	935	493	1488	856	1047	1600	821	583	691	717	1612	482	1168	1630	409	1636	1615	1005	788	2763	2095	755	1302	191	1805	1145	923	707
APOH	16	0	1	0	12	5	8	2	0	0	2	5	1	10	12	1	2	1	1	0	2	2	1	9	0	7	6	1	5	0	15	4	0	1	1	0	2	2	2	1	26	8	1	0	0	13	1	1	1
NLRP1	266	150	189	152	160	164	78	113	154	121	183	79	370	115	128	88	165	84	257	244	101	118	121	216	71	136	109	78	100	115	70	61	62	120	89	53	103	151	105	221	907	176	91	309	8	127	86	46	81
PITPNM3	164	73	117	184	104	110	104	182	142	78	242	82	237	85	171	66	149	65	195	76	164	51	26	269	175	120	85	103	60	52	72	46	211	84	100	47	51	103	32	166	140	76	42	134	58	58	50	50	69
SPAG7	391	312	586	965	534	515	252	561	456	462	820	581	726	423	536	346	208	390	507	312	384	290	126	317	475	228	737	302	96	223	227	559	221	180	489	126	779	754	680	816	1143	778	310	1196	83	700	603	600	362
[truncated: 17,350 more rows]
[truncated: 23 more columns]

## Sheet: Suppl_Table_4_DEG
	baseMean	log2FoldChange	lfcSE	stat	pvalue	padj
TSPAN6	3794.2	-0.108031	0.114897	-0.940241	0.347094	0.542147
[truncated: 19,270 more rows]

## Sheet: Suppl_Table_5_GSEA
ID	Description	setSize	enrichmentScore	NES	pvalue	p.adjust	qvalue	rank	leading_edge	core_enrichment
[truncated: 17 more rows]

[truncated: 4 more sheets: Suppl_Table_6_DMP, Suppl_Table_7_discordant_ID, Suppl_Table_8_GO_WES, Suppl_Table_9_Clinical_info]
